# Supplementary material for: Sources of artifact in measurements of 6mA and 4mC abundance in eukaryotic genomic DNA
Source: BMC Genomics. 2019 Jun 3;20:445. doi: 10.1186/s12864-019-5754-6 (PMC6547475; doi:10.1186/s12864-019-5754-6)
Supplement: Supplementary file 4 — SMRTseq location of 4mC and 6mA in C. elegans datasets. SMRTseq performed on L4 or mixed stage C. elegans were mapped to the genome and their location, gene name, and gene description are listed. The overlap between different SMRTseq analyses is also presented (XLSX 15767 kb) [file 12864_2019_5754_MOESM4_ESM.xlsx]

## Sheet: Supplemental Table 1 L4 4mC
Chr	Location	Strand	Peak Score	Annotation	Distance to TSS	Nearest PromoterID	Entrez ID	Nearest Refseq	Gene Name	Gene Description	Gene Type
chrI	5805542	+	20	exon (NM_001025801, exon 7 of 11)	1702	NM_001306474	172247	NM_001025801	vps-51	Vacuolar protein sorting-associated protein 51 homolog	protein-coding
chrI	4061986	+	20	exon (NM_001025819, exon 23 of 39)	-4027	NR_050051	13179888	NR_050051	21ur-14824	ncRNA	ncRNA
chrI	4067968	+	23	exon (NM_001025819, exon 26 of 39)	5122	NM_001306223	24104193	NM_001306223	clec-89	C-type LECtin	protein-coding
chrI	10189388	+	20	exon (NM_001025833, exon 4 of 5)	1482	NM_001025833	266845	NM_001025833	dao-5	Dauer or Aging adult Overexpression	protein-coding
chrII	5955183	+	20	exon (NM_001025939, exon 4 of 12)	1436	NM_001025939	174006	NM_062788	casy-1	CAlSYntenin/Alcadein homolog	protein-coding
chrIII	7143393	-	22	exon (NM_001025943, exon 6 of 20)	-1164	NR_002633	3565501	NR_002633	sls-2.18	ncRNA	ncRNA
chrIII	5629621	-	26	exon (NM_001025978, exon 9 of 9)	-2719	NR_002635	175780	NR_002635	C05D2.11	ncRNA	ncRNA
chrIII	10477555	+	25	exon (NM_001026062, exon 3 of 6)	1664	NM_001026062	3565069	NM_001026062	D2045.9	hypothetical protein	protein-coding
chrIV	5989784	-	27	exon (NM_001026097, exon 16 of 18)	-1667	NR_055090	13195270	NR_055090	21ur-8164	ncRNA	ncRNA
chrI	5326263	-	26	exon (NM_001026303, exon 5 of 20)	-1749	NM_001026303	172178	NM_001026303	aman-3	Alpha-mannosidase	protein-coding
chrI	5120243	+	24	exon (NM_001026548, exon 2 of 8)	501	NM_001026548	172144	NM_001026547	Y110A7A.9	hypothetical protein	protein-coding
chrI	11753013	-	35	exon (NM_001026688, exon 21 of 29)	-8850	NM_060592	173057	NM_060592	Y47H9B.2	hypothetical protein	protein-coding
chrI	11751653	+	22	exon (NM_001026688, exon 22 of 29)	7490	NM_060592	173057	NM_060592	Y47H9B.2	hypothetical protein	protein-coding
chrII	8705774	+	25	exon (NM_001026849, exon 4 of 7)	999	NM_001026848	174392	NM_001026848	prx-5	PeRoXisome assembly factor	protein-coding
chrII	11667332	-	21	exon (NM_001026861, exon 14 of 22)	-8460	NM_001026859	174788	NM_001026859	trr-1	Transcription-associated protein 1	protein-coding
chrII	11663969	-	26	exon (NM_001026861, exon 19 of 22)	-6822	NR_051741	13187228	NR_051741	C47D12.9	ncRNA	ncRNA
chrII	13142577	+	21	exon (NM_001026961, exon 4 of 7)	-2488	NR_051823	13187656	NR_051823	F32A11.9	ncRNA	ncRNA
chrII	7491581	+	36	exon (NM_001027110, exon 9 of 10)	-1965	NM_001026877	3565772	NM_001026877	D1022.9	hypothetical protein	protein-coding
chrII	618953	+	30	exon (NM_001027135, exon 7 of 14)	1963	NM_001313663	173453	NM_001027134	T04B8.5	hypothetical protein	protein-coding
chrII	11477547	-	21	exon (NM_001027215, exon 6 of 7)	1101	NM_001267371	13187149	NM_001267371	W02B12.16	hypothetical protein	protein-coding
chrII	13694419	+	26	exon (NM_001027279, exon 2 of 9)	292	NM_001027279	175015	NM_001027279	rpoa-1	DNA-directed RNA polymerase	protein-coding
chrIII	2673548	-	28	exon (NM_001027470, exon 16 of 27)	2937	NM_001306713	175384	NM_001027469	let-805	hypothetical protein	protein-coding
chrIII	2672541	+	23	exon (NM_001027470, exon 16 of 27)	-3944	NM_001306713	175384	NM_001027469	let-805	hypothetical protein	protein-coding
chrIII	2673507	-	20	exon (NM_001027470, exon 16 of 27)	2978	NM_001306713	175384	NM_001027469	let-805	hypothetical protein	protein-coding
chrIII	6757256	-	21	exon (NM_001027497, exon 13 of 35)	-8173	NM_001027497	175951	NM_171172	dig-1	DIsplaced Gonad	protein-coding
chrIII	6758934	-	22	exon (NM_001027497, exon 16 of 35)	-9851	NM_001027497	175951	NM_171172	dig-1	DIsplaced Gonad	protein-coding
chrIII	6789956	-	27	exon (NM_001027497, exon 34 of 35)	5628	NM_066081	187631	NM_066081	R05H11.1	hypothetical protein	protein-coding
chrIII	10323344	-	21	exon (NM_001027583, exon 6 of 9)	-2379	NM_001027583	176445	NM_001027583	T07C4.10	hypothetical protein	protein-coding
chrIII	10081739	+	21	exon (NM_001027592, exon 8 of 9)	1450	NM_001027591	188560	NM_001027591	T16H12.3	hypothetical protein	protein-coding
chrIII	7372852	-	42	exon (NM_001027602, exon 5 of 9)	1249	NR_052447	13190141	NR_052447	T20B12.11	ncRNA	ncRNA
chrIII	12045877	+	25	exon (NM_001027785, exon 14 of 17)	1673	NM_001268228	176638	NM_001027784	Y79H2A.3	hypothetical protein	protein-coding
chrIII	7091723	+	22	exon (NM_001027827, exon 3 of 10)	393	NM_001027827	175990	NM_001027827	ZK418.2	hypothetical protein	protein-coding
chrIV	2278434	-	20	exon (NM_001027880, exon 4 of 6)	-739	NM_001307372	177016	NM_001027880	lin-1	hypothetical protein	protein-coding
chrIV	123899	-	36	exon (NM_001027990, exon 4 of 6)	-2024	NM_171237	176827	NM_171237	grld-1	Glutamate Receptor Level Decreased	protein-coding
chrIV	7695668	+	21	exon (NM_001027999, exon 31 of 33)	2689	NM_068854	177547	NM_068854	flp-13	AADGAPLIRF-amide 2	protein-coding
chrIV	7546007	-	23	exon (NM_001028039, exon 5 of 8)	-1098	NM_001028038	177528	NM_001028038	pam-1	hypothetical protein	protein-coding
chrIV	10675464	-	21	exon (NM_001028111, exon 10 of 14)	-4991	NM_069570	177957	NM_069570	K08C7.4	hypothetical protein	protein-coding
chrV	2224340	-	20	exon (NM_001028752, exon 7 of 7)	1089	NM_071206	178701	NM_071206	nhr-103	Nuclear hormone receptor family member nhr-103	protein-coding
chrV	2788150	+	29	exon (NM_001028799, exon 13 of 17)	6192	NM_001316808	178740	NM_071357	ketn-1	KETtiN (Drosophila actin-binding) homolog	protein-coding
chrV	4017251	+	23	exon (NM_001028875, exon 2 of 5)	186	NM_001028875	3564804	NM_001028875	srw-89	Serpentine Receptor, class W	protein-coding
chrV	6887007	+	24	exon (NM_001028882, exon 6 of 13)	-2051	NR_003479	4926969	NR_003479	K11C4.6	ncRNA	ncRNA
chrV	6887918	+	22	exon (NM_001028882, exon 6 of 13)	-1140	NR_003479	4926969	NR_003479	K11C4.6	ncRNA	ncRNA
chrV	6885257	-	22	exon (NM_001028882, exon 6 of 13)	-3236	NM_001269144	179077	NM_001028881	unc-70	hypothetical protein	protein-coding
chrV	14196942	+	22	exon (NM_001029131, exon 7 of 8)	612	NM_001269642	179922	NM_074114	atfs-1	Activating Transcription Factor associated with Stress	protein-coding
chrX	3497695	+	24	exon (NM_001029223, exon 3 of 8)	1084	NM_001029223	180641	NM_001029222	glt-1	Excitatory amino acid transporter	protein-coding
chrX	9554679	-	26	exon (NM_001029524, exon 6 of 19)	-1845	NM_077209	181175	NM_077204	F49E2.5	hypothetical protein	protein-coding
chrX	8663828	+	25	exon (NM_001029607, exon 6 of 17)	2586	NM_001029607	181115	NM_001029607	rig-1	neuRonal IGCAM	protein-coding
chrX	4598761	+	22	exon (NM_001029734, exon 3 of 9)	1201	NM_001029734	259704	NM_001029733	spat-3	Suppressor of PAr-Two defect	protein-coding
chrX	4597574	+	25	exon (NM_001029734, exon 6 of 9)	2388	NM_001029734	259704	NM_001029733	spat-3	Suppressor of PAr-Two defect	protein-coding
chrX	5672419	+	25	exon (NM_001029749, exon 6 of 9)	244	NM_001307913	180833	NM_001029747	egl-13	Transcription factor egl-13	protein-coding
chrI	9011545	+	23	exon (NM_001037886, exon 9 of 14)	2306	NM_001037887	172720	NM_001037886	rbpl-1	Retinoblastoma Binding Protein Like	protein-coding
chrX	584547	+	24	exon (NM_001038464, exon 5 of 20)	2867	NM_171938	180409	NM_075721	mrp-1	hypothetical protein	protein-coding
chrI	8432819	-	33	exon (NM_001047183, exon 2 of 14)	-106	NM_001047182	172631	NM_001047182	dpt-1	Dipeptidyl Peptidase Three	protein-coding
chrI	4955152	-	21	exon (NM_001047193, exon 5 of 11)	-2509	NM_001047193	172116	NM_001047193	him-1	Structural maintenance of chromosomes protein 1	protein-coding
chrI	11971367	-	34	exon (NM_001047241, exon 2 of 2)	-421	NM_001047241	4363016	NM_001047241	Y53C10A.15	Major sperm protein	protein-coding
chrI	11767969	-	21	exon (NM_001047256, exon 17 of 17)	5586	NR_050611	13182268	NR_050611	ZK1151.4	ncRNA	ncRNA
chrII	7600297	-	20	exon (NM_001047330, exon 3 of 13)	-686	NM_171021	174232	NM_171021	npp-21	Nuclear Pore complex Protein	protein-coding
chrIII	9706732	-	20	exon (NM_001047379, exon 4 of 7)	-1190	NM_001268088	176369	NM_066744	tlk-1	Serine/threonine-protein kinase tousled-like 1	protein-coding
chrIV	9127970	+	23	exon (NM_001047445, exon 3 of 7)	738	NM_001307199	177736	NM_171410	nrfl-1	NHERF (mammalian Na/H Exchange Regulatory Factor) Like	protein-coding
chrV	12862235	+	29	exon (NM_001047696, exon 8 of 13)	2718	NM_001047696	179763	NM_001047695	T07F10.1	hypothetical protein	protein-coding
chrI	9369915	-	28	exon (NM_001128984, exon 13 of 26)	-2942	NR_000171	259959	NR_000171	mir-2	miscRNA	miscRNA
chrIII	10462733	-	25	exon (NM_001129218, exon 3 of 11)	-1058	NM_001129218	176465	NM_001026059	atx-2	human ATX (ataxin) related	protein-coding
chrIII	1929200	-	32	exon (NM_001129227, exon 16 of 23)	4056	NM_001306676	175335	NM_065077	pqn-41	Polyglutamine-repeat protein pqn-41	protein-coding
chrIV	8981041	+	32	exon (NM_001129292, exon 10 of 18)	-1261	NM_069160	177715	NM_069160	col-119	COLlagen	protein-coding
chrIV	11989649	-	35	exon (NM_001129363, exon 14 of 25)	2934	NR_056734	13198399	NR_056734	ZK617.21	ncRNA	ncRNA
chrIV	11990244	-	20	exon (NM_001129363, exon 14 of 25)	2339	NR_056734	13198399	NR_056734	ZK617.21	ncRNA	ncRNA
chrIV	11989263	+	21	exon (NM_001129363, exon 15 of 25)	-3320	NR_056734	13198399	NR_056734	ZK617.21	ncRNA	ncRNA
chrIV	11989514	+	20	exon (NM_001129363, exon 15 of 25)	-3069	NR_056734	13198399	NR_056734	ZK617.21	ncRNA	ncRNA
chrV	19300031	+	26	exon (NM_001129486, exon 2 of 2)	471	NM_001129486	6418746	NM_001129486	F55C9.14	hypothetical protein	protein-coding
chrV	6959741	+	26	exon (NM_001129534, exon 11 of 13)	961	NM_001028949	188259	NM_171477	mec-1	hypothetical protein	protein-coding
chrV	14842734	+	27	exon (NM_001129554, exon 2 of 10)	-4440	NM_001029018	179981	NM_074255	ret-1	Reticulon-like protein	protein-coding
chrV	17697924	+	28	exon (NM_001129562, exon 2 of 3)	-1102	NM_001269825	13217964	NM_001269825	Y26G10.7	hypothetical protein	protein-coding
chrX	2626923	+	31	exon (NM_001129678, exon 6 of 20)	2756	NM_001129678	180562	NM_001029540	F54G2.1	hypothetical protein	protein-coding
chrX	118764	-	29	exon (NM_001129719, exon 3 of 4)	1039	NM_075669	190632	NM_075669	fbxa-16	F-box A protein	protein-coding
chrII	8220433	+	20	exon (NM_001136349, exon 3 of 5)	1528	NM_001136349	174322	NM_001027088	ifg-1	Initiation Factor 4G (eIF4G) family	protein-coding
chrV	20894852	-	30	exon (NM_001136423, exon 28 of 35)	4097	NR_070305	13218951	NR_070305	F25C8.6	ncRNA	ncRNA
chrV	11913391	-	25	exon (NM_001136431, exon 11 of 17)	-3832	NR_102078	24104821	NR_102078	R31.6	ncRNA	ncRNA
chrV	20834012	-	21	exon (NM_001136432, exon 6 of 10)	-931	NM_001270029	180367	NM_075620	num-1	NUMb related	protein-coding
chrX	10809408	-	21	exon (NM_001136455, exon 4 of 31)	-2064	NM_001136455	181274	NM_077404	plc-1	Phosphoinositide phospholipase C	protein-coding
chrI	1673834	-	23	exon (NM_001262100, exon 4 of 5)	1123	NM_001026650	171731	NM_001026650	Y71G12B.23	hypothetical protein	protein-coding
chrI	13157471	+	20	exon (NM_001265158, exon 5 of 12)	1139	NR_050669	13182696	NR_050669	F22G12.9	ncRNA	ncRNA
chrII	6537142	+	21	exon (NM_001267189, exon 5 of 11)	789	NM_001267189	13185444	NM_001267189	C56E6.9	hypothetical protein	protein-coding
chrII	6538842	+	21	exon (NM_001267189, exon 8 of 11)	2489	NM_001267189	13185444	NM_001267189	C56E6.9	hypothetical protein	protein-coding
chrII	13089979	-	27	exon (NM_001267442, exon 9 of 11)	1617	NM_001267443	190748	NM_001267443	Y81G3A.4	hypothetical protein	protein-coding
chrII	13489841	+	21	exon (NM_001267464, exon 2 of 4)	-1739	NM_001267465	174991	NM_001267464	alh-7	ALdehyde deHydrogenase	protein-coding
chrIII	9754450	-	42	exon (NM_001268099, exon 3 of 4)	1660	NM_066755	176376	NM_066755	ech-6	Probable enoyl-CoA hydratase, mitochondrial	protein-coding
chrIII	9870018	-	21	exon (NM_001268113, exon 4 of 8)	-1018	NM_001268113	353421	NM_001268113	ZK757.1	hypothetical protein	protein-coding
chrIII	9900079	-	20	exon (NM_001268118, exon 7 of 9)	-2707	NM_001268118	176401	NM_001268116	cyld-1	CYLinDromatosis (human disease gene) homolog	protein-coding
chrIII	10371772	-	23	exon (NM_001268144, exon 10 of 14)	-3100	NM_001268144	176454	NM_001268143	tbc-8	TBC (Tre-2/Bub2/Cdc16) domain family	protein-coding
chrIII	11142775	+	27	exon (NM_001268180, exon 3 of 10)	426	NM_001268180	176544	NM_001268179	Y47D3A.29	DNA polymerase	protein-coding
chrIII	11143137	+	24	exon (NM_001268180, exon 3 of 10)	788	NM_001268180	176544	NM_001268179	Y47D3A.29	DNA polymerase	protein-coding
chrIII	11143385	+	23	exon (NM_001268180, exon 3 of 10)	1036	NM_001268180	176544	NM_001268179	Y47D3A.29	DNA polymerase	protein-coding
chrIII	11143444	+	20	exon (NM_001268180, exon 3 of 10)	1095	NM_001268180	176544	NM_001268179	Y47D3A.29	DNA polymerase	protein-coding
chrIV	13350926	-	23	exon (NM_001268799, exon 1 of 4)	-1077	NM_001268799	178295	NM_001268798	rec-8	Meiotic recombination protein rec-8	protein-coding
chrIV	15026255	+	21	exon (NM_001268919, exon 3 of 10)	566	NM_001268919	178418	NM_001268919	fcd-2	human FANCD2 (Fanconi's anemia defect) ortholog	protein-coding
chrV	4619016	+	25	exon (NM_001269114, exon 2 of 7)	1083	NM_001269114	24104625	NM_001269114	sumv-2	Protein sumv-2	protein-coding
chrV	12930636	-	21	exon (NM_001269540, exon 4 of 6)	-1165	NM_001269539	188552	NM_001269539	T16G1.2	hypothetical protein	protein-coding
chrV	14648309	-	20	exon (NM_001269679, exon 3 of 7)	-1099	NM_001269679	179968	NM_001269678	pmp-3	Peroxisomal Membrane Protein related	protein-coding
chrV	20670108	+	21	exon (NM_001270016, exon 7 of 14)	-1612	NR_102135	24104967	NR_102135	W01F3.4	ncRNA	ncRNA
chrX	3124678	-	27	exon (NM_001270071, exon 4 of 14)	-2373	NM_001270070	180603	NM_001270070	spc-1	SPeCtrin	protein-coding
chrX	6345259	+	26	exon (NM_001270112, exon 7 of 9)	1818	NM_076662	182150	NM_076662	C03B1.9	hypothetical protein	protein-coding
chrX	12232357	+	25	exon (NM_001270259, exon 2 of 4)	510	NM_001270259	182819	NM_001270258	C23H4.4	Carboxylic ester hydrolase	protein-coding
chrIII	9055704	+	20	exon (NM_001276794, exon 2 of 8)	730	NM_001276794	176280	NM_066604	cls-2	CLASP family of microtubule-binding proteins	protein-coding
chrIII	13519214	+	27	exon (NM_001276806, exon 5 of 8)	-4756	NM_067395	176783	NM_067395	mlh-1	MLH (MutL Homolog) family	protein-coding
chrIV	4369220	+	30	exon (NM_001276819, exon 8 of 20)	-3766	NM_068150	186322	NM_068150	F55F10.1	Midasin	protein-coding
chrIV	4369544	-	25	exon (NM_001276819, exon 8 of 20)	3442	NM_068150	186322	NM_068150	F55F10.1	Midasin	protein-coding
chrIV	15937952	+	25	exon (NM_001276898, exon 6 of 8)	-1041	NR_064852	13207291	NR_064852	21ur-12041	ncRNA	ncRNA
chrI	103176	-	24	exon (NM_001306239, exon 7 of 14)	-4985	NM_001306238	3564797	NM_001306238	Y48G1C.8	hypothetical protein	protein-coding
chrI	2087351	+	21	exon (NM_001306421, exon 5 of 6)	1974	NM_001306418	171770	NM_058530	Y37E3.11	hypothetical protein	protein-coding
chrI	1972609	-	22	exon (NM_001306465, exon 2 of 3)	-2653	NM_001306465	259367	NM_170812	Y51F10.3	hypothetical protein	protein-coding
chrII	4219614	-	30	exon (NM_001306573, exon 1 of 9)	-232	NM_001306573	24104515	NM_001306573	F31D5.1	hypothetical protein	protein-coding
chrII	4219994	-	24	exon (NM_001306573, exon 2 of 9)	-612	NM_001306573	24104515	NM_001306573	F31D5.1	hypothetical protein	protein-coding
chrIII	5960266	+	25	exon (NM_001306702, exon 5 of 10)	1008	NM_065897	175845	NM_065897	nop-1	Pseudocleavage protein nop-1	protein-coding
chrIII	9126905	-	23	exon (NM_001306722, exon 4 of 13)	-746	NM_001306722	176289	NM_066621	sec-16	Protein transport protein Sec16	protein-coding
chrIV	7140013	+	33	exon (NM_001306766, exon 11 of 21)	4539	NM_001306765	177486	NM_001306759	hecd-1	HECtD1 ubiquitin ligase homolog	protein-coding
chrIV	7137398	+	20	exon (NM_001306766, exon 15 of 21)	-3336	NM_068718	183210	NM_068718	mutd-1	Biogenesis of lysosome-related organelles complex 1 subunit 5	protein-coding
chrIV	9389158	+	22	exon (NM_001306929, exon 8 of 19)	2711	NM_069253	177770	NM_069252	daf-15	hypothetical protein	protein-coding
chrIV	8831847	-	25	exon (NM_001307126, exon 6 of 22)	1419	NM_069128	177696	NM_069128	T28C6.8	hypothetical protein	protein-coding
chrIV	7594877	+	52	exon (NM_001307220, exon 8 of 32)	5957	NM_001307219	177539	NM_068836	tag-80	hypothetical protein	protein-coding
chrIV	7595043	-	24	exon (NM_001307220, exon 8 of 32)	5807	NR_056213	13196753	NR_056213	21ur-14888	ncRNA	ncRNA
chrIV	7594440	+	23	exon (NM_001307220, exon 8 of 32)	5520	NM_001307219	177539	NM_068836	tag-80	hypothetical protein	protein-coding
chrIV	7593383	+	22	exon (NM_001307220, exon 8 of 32)	4463	NM_001307219	177539	NM_068836	tag-80	hypothetical protein	protein-coding
chrIV	7598132	+	23	exon (NM_001307220, exon 9 of 32)	-2718	NR_056213	13196753	NR_056213	21ur-14888	ncRNA	ncRNA
chrIV	1939281	+	24	exon (NM_001307462, exon 16 of 22)	-8917	NM_067745	176994	NM_067745	tsen-54	Trna (tRNA) Splicing ENdonuclease subunit related	protein-coding
chrIV	865024	-	23	exon (NM_001307530, exon 4 of 16)	2056	NR_052894	13192072	NR_052894	Y55F3BR.17	ncRNA	ncRNA
chrIV	3043370	+	20	exon (NM_001307543, exon 7 of 15)	6599	NM_001307540	177084	NM_067883	eel-1	Enhancer of EfL-1 mutant phenotype	protein-coding
chrIV	1744186	+	24	exon (NM_001307618, exon 3 of 5)	1316	NM_067728	176982	NM_067728	Y41D4A.6	Glutamyl-tRNA(Gln) amidotransferase subunit A, mitochondrial	protein-coding
chrIV	1744105	+	22	exon (NM_001307618, exon 3 of 5)	1397	NM_067728	176982	NM_067728	Y41D4A.6	Glutamyl-tRNA(Gln) amidotransferase subunit A, mitochondrial	protein-coding
chrIV	967201	+	27	exon (NM_001307627, exon 3 of 21)	2878	NM_001307627	246019	NM_067617	plx-1	PLeXin	protein-coding
chrIII	7736007	-	20	exon (NM_001312999, exon 8 of 9)	-3584	NM_066284	191228	NM_066284	ZK112.5	hypothetical protein	protein-coding
chrV	13447302	+	20	exon (NM_001313072, exon 5 of 11)	1299	NM_001313071	189352	NM_001269575	Y2H9A.4	hypothetical protein	protein-coding
chrI	5066350	-	24	exon (NM_001313490, exon 1 of 15)	-397	NM_001313487	172133	NM_059112	fhod-1	Formin HOmology Domain	protein-coding
chrII	5027682	-	23	exon (NM_001313625, exon 8 of 10)	-4018	NM_062525	173867	NM_062525	F33G12.2	hypothetical protein	protein-coding
chrI	749980	+	20	exon (NM_058375, exon 10 of 11)	3104	NM_001306253	4363004	NM_001306252	col-47	COLlagen	protein-coding
chrI	2294226	-	23	exon (NM_058552, exon 1 of 2)	-1007	NM_058552	171785	NM_058552	Y39G10AR.11	hypothetical protein	protein-coding
chrI	2293758	+	22	exon (NM_058552, exon 1 of 2)	539	NM_058552	171785	NM_058552	Y39G10AR.11	hypothetical protein	protein-coding
chrI	2294215	-	20	exon (NM_058552, exon 1 of 2)	-996	NM_058552	171785	NM_058552	Y39G10AR.11	hypothetical protein	protein-coding
chrI	2701937	+	26	exon (NM_058626, exon 3 of 4)	-1097	NR_049992	13179583	NR_049992	F32B5.16	ncRNA	ncRNA
chrI	2898846	+	23	exon (NM_058668, exon 3 of 6)	1957	NM_058668	171860	NM_058668	copa-1	Coatomer subunit alpha	protein-coding
chrI	3009007	+	22	exon (NM_058686, exon 4 of 7)	-1488	NR_050021	13179671	NR_050021	Y54E10BL.8	ncRNA	ncRNA
chrI	3161151	-	21	exon (NM_058712, exon 6 of 8)	-986	NM_001026622	171888	NM_058711	vbh-1	Vasa-and Belle-like Helicase	protein-coding
chrI	3435849	+	37	exon (NM_058759, exon 6 of 10)	2686	NM_058759	171912	NM_058759	2016-09-01	SEParase	protein-coding
chrI	3441028	+	41	exon (NM_058761, exon 3 of 7)	1162	NM_058761	189993	NM_058761	Y47G6A.13	hypothetical protein	protein-coding
chrI	3497202	+	33	exon (NM_058769, exon 5 of 23)	-1888	NR_051949	13188151	NR_051949	2RSSE.6	ncRNA	ncRNA
chrI	3729062	+	20	exon (NM_058806, exon 3 of 8)	1947	NM_058806	171941	NM_058806	glh-4	ATP-dependent RNA helicase glh-4	protein-coding
chrI	3881999	+	21	exon (NM_058850, exon 1 of 6)	163	NM_058850	171972	NM_058850	C50F2.2	hypothetical protein	protein-coding
chrI	3950016	-	33	exon (NM_058869, exon 6 of 20)	-3929	NM_058869	171981	NM_058869	lrp-2	Low-density lipoprotein RecePtor related	protein-coding
chrI	3949699	-	26	exon (NM_058869, exon 6 of 20)	-4246	NM_058869	171981	NM_058869	lrp-2	Low-density lipoprotein RecePtor related	protein-coding
chrI	3950222	-	21	exon (NM_058869, exon 6 of 20)	-3723	NM_058869	171981	NM_058869	lrp-2	Low-density lipoprotein RecePtor related	protein-coding
chrI	3950579	-	20	exon (NM_058869, exon 6 of 20)	-3366	NM_058869	171981	NM_058869	lrp-2	Low-density lipoprotein RecePtor related	protein-coding
chrI	4399555	-	28	exon (NM_058962, exon 12 of 15)	2414	NM_058963	188700	NM_058963	T21E12.3	hypothetical protein	protein-coding
chrI	4689768	-	21	exon (NM_059025, exon 6 of 9)	5353	NR_002348	3565187	NR_002348	mir-244	ncRNA	ncRNA
chrI	4687881	-	24	exon (NM_059025, exon 7 of 9)	3466	NR_002348	3565187	NR_002348	mir-244	ncRNA	ncRNA
chrI	4687657	+	20	exon (NM_059025, exon 7 of 9)	-3242	NR_002348	3565187	NR_002348	mir-244	ncRNA	ncRNA
chrI	4688691	+	20	exon (NM_059025, exon 7 of 9)	-4276	NR_002348	3565187	NR_002348	mir-244	ncRNA	ncRNA
chrI	4713047	+	20	exon (NM_059029, exon 5 of 6)	1618	NM_059029	189310	NM_059029	W09C3.2	hypothetical protein	protein-coding
chrI	4763864	-	22	exon (NM_059043, exon 5 of 7)	-1277	NM_059043	172091	NM_059043	M04F3.3	hypothetical protein	protein-coding
chrI	5115297	-	24	exon (NM_059123, exon 10 of 12)	1556	NM_059122	172142	NM_059122	Y110A7A.15	hypothetical protein	protein-coding
chrI	5528191	-	20	exon (NM_059218, exon 18 of 21)	2915	NM_059219	186579	NM_059219	F59A3.8	Tyrosine-protein kinase	protein-coding
chrI	5694999	+	24	exon (NM_059264, exon 5 of 7)	2730	NM_059264	172234	NM_059264	npp-7	Nuclear Pore complex Protein	protein-coding
chrI	5794056	+	31	exon (NM_059280, exon 3 of 6)	988	NM_059280	172245	NM_059280	glh-3	ATP-dependent RNA helicase glh-3	protein-coding
chrI	6160525	+	31	exon (NM_059375, exon 5 of 7)	1142	NM_059375	188318	NM_059375	T09B4.7	hypothetical protein	protein-coding
chrI	6218820	-	21	exon (NM_059393, exon 14 of 17)	-1590	NM_182022	172312	NM_059392	T08B2.5	hypothetical protein	protein-coding
chrI	6452522	-	27	exon (NM_059454, exon 12 of 15)	-3967	NR_050194	13180588	NR_050194	T23H2.6	ncRNA	ncRNA
chrI	6815074	-	36	exon (NM_059552, exon 4 of 22)	-545	NM_059552	172406	NM_059552	teg-4	Tumorous Enhancer of Glp-1(gf)	protein-coding
chrI	6856669	+	20	exon (NM_059562, exon 4 of 7)	1858	NM_059562	172414	NM_059562	glh-1	ATP-dependent RNA helicase glh-1	protein-coding
chrI	7047054	+	20	exon (NM_059596, exon 7 of 10)	-6344	NR_050241	13180773	NR_050241	F15C11.4	ncRNA	ncRNA
chrI	7253284	+	20	exon (NM_059650, exon 3 of 6)	1339	NM_059650	172468	NM_059650	bub-1	Mitotic checkpoint serine/threonine-protein kinase BUB1	protein-coding
chrI	7254198	+	23	exon (NM_059650, exon 5 of 6)	-1327	NM_059651	172470	NM_059651	ztf-15	Zinc finger putative Transcription Factor family	protein-coding
chrI	7378436	+	31	exon (NM_059684, exon 9 of 11)	889	NM_001136291	172491	NM_059684	unc-15	Paramyosin	protein-coding
chrI	7566233	-	31	exon (NM_059714, exon 4 of 6)	-1651	NM_059714	172509	NM_059714	T25G3.4	Probable glycerol-3-phosphate dehydrogenase, mitochondrial	protein-coding
chrI	7933268	-	23	exon (NM_059785, exon 4 of 15)	-1270	NM_059785	172562	NM_059785	nmy-2	Non-muscle MYosin	protein-coding
chrI	7933249	+	21	exon (NM_059785, exon 4 of 15)	1289	NM_059785	172562	NM_059785	nmy-2	Non-muscle MYosin	protein-coding
chrI	7931158	-	22	exon (NM_059785, exon 6 of 15)	-3380	NM_059785	172562	NM_059785	nmy-2	Non-muscle MYosin	protein-coding
chrI	7932362	-	20	exon (NM_059785, exon 6 of 15)	-2176	NM_059785	172562	NM_059785	nmy-2	Non-muscle MYosin	protein-coding
chrI	7988233	+	21	exon (NM_059798, exon 15 of 21)	-5198	NR_050283	13181033	NR_050283	C54G4.12	ncRNA	ncRNA
chrI	8600308	-	26	exon (NM_059925, exon 7 of 8)	1056	NM_059926	172652	NM_059926	snrp-27	Small Nuclear RibonucleoProtein homolog	protein-coding
chrI	8624861	-	20	exon (NM_059936, exon 16 of 21)	3728	NR_050321	13181212	NR_050321	F43G9.15	ncRNA	ncRNA
chrI	8832733	+	22	exon (NM_059988, exon 18 of 28)	5853	NM_059988	172697	NM_059988	ubr-5	UBR E3 ubiquitin ligase homolog	protein-coding
chrI	8983667	-	37	exon (NM_060016, exon 4 of 11)	-2848	NM_060016	172715	NM_060016	fasn-1	Fatty Acid SyNthase	protein-coding
chrI	9156217	+	20	exon (NM_060053, exon 2 of 6)	662	NM_060053	172740	NM_060053	F25H5.7	Protein-tyrosine-phosphatase	protein-coding
chrI	9224907	-	22	exon (NM_060066, exon 4 of 8)	-1469	NM_060066	172746	NM_060066	aspm-1	hypothetical protein	protein-coding
chrI	9355794	+	32	exon (NM_060091, exon 7 of 10)	1277	NM_060091	187441	NM_060091	M04C9.4	hypothetical protein	protein-coding
chrI	9508344	-	26	exon (NM_060123, exon 6 of 10)	-1796	NM_060123	172782	NM_060123	usp-48	Ubiquitin carboxyl-terminal hydrolase	protein-coding
chrI	9661298	-	30	exon (NM_060167, exon 6 of 7)	2279	NM_001306366	24104154	NM_001306366	C03D6.9	hypothetical protein	protein-coding
chrI	10268712	-	44	exon (NM_060297, exon 8 of 11)	6618	NM_060296	172894	NM_060296	ZC247.2	hypothetical protein	protein-coding
chrI	10274227	+	43	exon (NM_060297, exon 8 of 11)	-3938	NR_050490	13181780	NR_050490	T20F10.10	ncRNA	ncRNA
chrI	10267625	-	36	exon (NM_060297, exon 8 of 11)	5531	NM_060296	172894	NM_060296	ZC247.2	hypothetical protein	protein-coding
chrI	10269472	+	36	exon (NM_060297, exon 8 of 11)	-7378	NM_060296	172894	NM_060296	ZC247.2	hypothetical protein	protein-coding
chrI	10269010	+	35	exon (NM_060297, exon 8 of 11)	-6916	NM_060296	172894	NM_060296	ZC247.2	hypothetical protein	protein-coding
chrI	10267607	-	35	exon (NM_060297, exon 8 of 11)	5513	NM_060296	172894	NM_060296	ZC247.2	hypothetical protein	protein-coding
chrI	10269174	-	33	exon (NM_060297, exon 8 of 11)	7080	NM_060296	172894	NM_060296	ZC247.2	hypothetical protein	protein-coding
chrI	10269636	-	32	exon (NM_060297, exon 8 of 11)	7542	NM_060296	172894	NM_060296	ZC247.2	hypothetical protein	protein-coding
chrI	10269405	-	30	exon (NM_060297, exon 8 of 11)	7311	NM_060296	172894	NM_060296	ZC247.2	hypothetical protein	protein-coding
chrI	10270165	+	28	exon (NM_060297, exon 8 of 11)	-8000	NR_050490	13181780	NR_050490	T20F10.10	ncRNA	ncRNA
chrI	10270572	-	22	exon (NM_060297, exon 8 of 11)	7593	NR_050490	13181780	NR_050490	T20F10.10	ncRNA	ncRNA
chrI	10787625	+	22	exon (NM_060419, exon 2 of 6)	227	NM_060419	186272	NM_060419	F55A3.7	hypothetical protein	protein-coding
chrI	10834216	+	21	exon (NM_060430, exon 2 of 2)	2317	NM_060430	172990	NM_060430	C35E7.4	hypothetical protein	protein-coding
chrI	11540755	-	23	exon (NM_060545, exon 28 of 47)	-363	NM_001306312	173038	NM_060545	dys-1	DYStrophin related	protein-coding
chrI	12329265	+	21	exon (NM_060717, exon 2 of 8)	220	NM_060717	191728	NM_060717	nhr-81	Nuclear Hormone Receptor family	protein-coding
chrI	12379691	+	29	exon (NM_060734, exon 7 of 8)	-1026	NM_060733	173108	NM_060733	gly-17	GLYcosylation related	protein-coding
chrI	12762253	+	28	exon (NM_060835, exon 8 of 15)	1677	NR_050624	13182315	NR_050624	R06C1.7	ncRNA	ncRNA
chrI	13248711	-	34	exon (NM_060923, exon 5 of 5)	-1869	NM_060923	191508	NM_060923	ZK1053.3	hypothetical protein	protein-coding
chrI	13911838	-	28	exon (NM_061028, exon 19 of 24)	1917	NR_050708	13182885	NR_050708	Y71A12B.29	ncRNA	ncRNA
chrI	14861024	-	21	exon (NM_061195, exon 5 of 9)	-2415	NM_061195	259839	NM_061195	unc-54	Myosin-4	protein-coding
chrI	15012001	+	21	exon (NM_061215, exon 5 of 16)	1862	NM_061215	173368	NM_061215	pole-1	DNA polymerase	protein-coding
chrI	15010520	+	24	exon (NM_061215, exon 9 of 16)	3343	NM_061215	173368	NM_061215	pole-1	DNA polymerase	protein-coding
chrI	15016453	-	22	exon (NM_061216, exon 1 of 5)	-115	NM_061216	173369	NM_061216	F33H2.6	hypothetical protein	protein-coding
chrII	702460	-	22	exon (NM_061395, exon 3 of 15)	-338	NM_061395	173460	NM_061395	thoc-1	THO Complex (transcription factor/nuclear export) subunit	protein-coding
chrII	736625	-	21	exon (NM_061398, exon 2 of 6)	-2048	NM_061398	182424	NM_061398	C08G5.1	hypothetical protein	protein-coding
chrII	1920617	+	22	exon (NM_061723, exon 2 of 5)	492	NM_061723	186092	NM_061723	bath-7	BTB and MATH domain containing	protein-coding
chrII	2761116	+	21	exon (NM_061952, exon 2 of 2)	-1306	NM_061953	173620	NM_061953	fbxb-106	F-box B protein	protein-coding
chrII	2992340	+	28	exon (NM_062017, exon 2 of 4)	720	NM_062017	173644	NM_062017	K08A2.2	hypothetical protein	protein-coding
chrII	3194709	-	26	exon (NM_062067, exon 9 of 16)	-2360	NM_062067	191648	NM_062067	gcy-15	Receptor-type guanylate cyclase gcy-15	protein-coding
chrII	3407793	-	21	exon (NM_062133, exon 4 of 11)	-643	NM_062133	184630	NM_062133	nep-7	NEPrilysin metallopeptidase family	protein-coding
chrII	3433387	+	20	exon (NM_062139, exon 9 of 14)	3075	NM_062139	173686	NM_062139	skpo-2	ShK domain and PerOxidase domain containing protein	protein-coding
chrII	3517070	-	26	exon (NM_062165, exon 2 of 6)	-1059	NM_062165	173697	NM_062165	clec-125	C-type LECtin	protein-coding
chrII	3517532	-	25	exon (NM_062165, exon 2 of 6)	-1521	NM_062165	173697	NM_062165	clec-125	C-type LECtin	protein-coding
chrII	3517223	+	24	exon (NM_062165, exon 2 of 6)	1212	NM_062165	173697	NM_062165	clec-125	C-type LECtin	protein-coding
chrII	3718491	-	26	exon (NM_062227, exon 2 of 5)	-1221	NM_062227	173715	NM_062227	fbxc-52	F-box C protein	protein-coding
chrII	3722089	-	25	exon (NM_062228, exon 5 of 8)	-770	NM_062228	183507	NM_062228	C46E10.3	hypothetical protein	protein-coding
chrII	4224098	+	24	exon (NM_062342, exon 5 of 12)	781	NM_062342	182650	NM_062342	C16A11.5	hypothetical protein	protein-coding
chrII	4335933	-	20	exon (NM_062365, exon 1 of 4)	-222	NM_062365	186755	NM_062365	madf-3	MADF domain transcription factor	protein-coding
chrII	4590368	-	23	exon (NM_062406, exon 10 of 10)	-5121	NM_001313645	173795	NM_170978	ipla-1	Intracelllar PhosphoLipase A family	protein-coding
chrII	4870315	+	28	exon (NM_062478, exon 2 of 2)	451	NM_062478	173840	NM_062478	col-20	COLlagen	protein-coding
chrII	4936268	-	22	exon (NM_062502, exon 4 of 9)	-711	NM_062502	173850	NM_062502	ZK546.5	hypothetical protein	protein-coding
chrII	5502127	+	33	exon (NM_062650, exon 3 of 10)	492	NM_062650	266859	NM_062650	fzy-1	WD repeat-containing protein fzy-1	protein-coding
chrII	5656625	-	22	exon (NM_062704, exon 5 of 6)	-2128	NM_062704	173957	NM_062704	F59E12.1	hypothetical protein	protein-coding
chrII	6383980	+	23	exon (NM_062885, exon 3 of 4)	359	NM_062885	174059	NM_062885	F58F12.1	ATP synthase subunit delta, mitochondrial	protein-coding
chrII	6406089	-	22	exon (NM_062890, exon 5 of 7)	-1221	NM_062890	174063	NM_062890	spp-11	Saposin-like protein 11	protein-coding
chrII	6606574	+	25	exon (NM_062942, exon 12 of 16)	2750	NM_062942	3565794	NM_062942	epg-5	Ectopic P granules protein 5	protein-coding
chrII	6786590	-	23	exon (NM_062986, exon 11 of 13)	2650	NM_001027173	174117	NM_001027172	T13C2.3	hypothetical protein	protein-coding
chrII	6856018	-	26	exon (NM_062999, exon 9 of 15)	-2211	NM_062999	174122	NM_062999	dnj-5	DNaJ domain (prokaryotic heat shock protein)	protein-coding
chrII	6917914	+	21	exon (NM_063017, exon 5 of 7)	964	NM_063017	181888	NM_063017	B0252.5	hypothetical protein	protein-coding
chrII	7159188	-	24	exon (NM_063084, exon 9 of 12)	-3546	NM_063083	174176	NM_063083	C27H5.2	hypothetical protein	protein-coding
chrII	7743370	-	23	exon (NM_063224, exon 13 of 24)	-1026	NM_001047258	174250	NM_063222	cpna-2	Copine family protein 2	protein-coding
chrII	7780472	-	24	exon (NM_063235, exon 5 of 9)	-685	NM_063235	174255	NM_063235	snpc-1.1	SNAPc (Small Nuclear RNA Activating Complex) homolog	protein-coding
chrII	7865574	-	20	exon (NM_063254, exon 3 of 4)	-1118	NM_063254	174268	NM_063254	ostb-1	Dolichyl-diphosphooligosaccharide--protein glycosyltransferase 48 kDa subunit	protein-coding
chrII	7896099	+	30	exon (NM_063261, exon 5 of 9)	2885	NM_063261	174274	NM_063261	ptc-1	Protein patched homolog 1	protein-coding
chrII	7897704	+	26	exon (NM_063261, exon 6 of 9)	-2892	NM_063262	174275	NM_063262	rev-1	DNA repair protein REV1	protein-coding
chrII	8024245	-	22	exon (NM_063278, exon 6 of 8)	1750	NM_063277	174285	NM_063277	hda-2	Putative histone deacetylase 2	protein-coding
chrII	8139920	+	26	exon (NM_063304, exon 3 of 5)	1461	NM_063304	174309	NM_063304	cdc-48.2	Transitional endoplasmic reticulum ATPase homolog 2	protein-coding
chrII	8414420	+	30	exon (NM_063370, exon 6 of 8)	1772	NM_063370	174341	NM_063370	efl-3	E2F-like (mammalian transcription factor)	protein-coding
chrII	8591230	+	20	exon (NM_063417, exon 1 of 4)	108	NM_063417	174376	NM_063417	aptf-4	AP-2 Transcription Factor family	protein-coding
chrII	8653830	+	24	exon (NM_063437, exon 7 of 13)	2746	NM_063437	174385	NM_063437	pyr-1	PYRimidine biosynthesis	protein-coding
chrII	9406547	+	22	exon (NM_063606, exon 2 of 6)	370	NM_063606	174490	NM_063606	mpz-6	Multiple PDZ domain protein	protein-coding
chrII	9887828	-	22	exon (NM_063735, exon 5 of 6)	1449	NM_001026769	174542	NM_001026769	C08H9.3	Probable dolichyl pyrophosphate Glc1Man9GlcNAc2 alpha-1,3-glucosyltransferase	protein-coding
chrII	10014696	+	25	exon (NM_063764, exon 2 of 8)	1128	NM_063764	174560	NM_063764	lec-2	Galectin	protein-coding
chrII	10014360	+	25	exon (NM_063764, exon 2 of 8)	1464	NM_063764	174560	NM_063764	lec-2	Galectin	protein-coding
chrII	10014086	-	24	exon (NM_063764, exon 2 of 8)	-1738	NM_063764	174560	NM_063764	lec-2	Galectin	protein-coding
chrII	10178494	+	22	exon (NM_063793, exon 5 of 7)	-2243	NR_051586	13186726	NR_051586	F33H1.9	ncRNA	ncRNA
chrII	10243539	+	26	exon (NM_063808, exon 11 of 13)	-1109	NM_063807	174588	NM_063807	mrps-14	Probable 40S ribosomal protein S14, mitochondrial	protein-coding
chrII	11242206	-	27	exon (NM_064006, exon 10 of 12)	-2552	NM_064005	174716	NM_064005	T06D8.9	hypothetical protein	protein-coding
chrII	11246786	-	29	exon (NM_064006, exon 3 of 12)	-656	NM_064006	174717	NM_064006	T06D8.10	hypothetical protein	protein-coding
chrII	11598924	-	22	exon (NM_064080, exon 4 of 7)	-815	NM_064080	174779	NM_064080	npp-5	Nuclear Pore complex Protein	protein-coding
chrII	11699295	-	29	exon (NM_064098, exon 2 of 3)	-903	NM_064098	174792	NM_064098	inos-1	INOsitol-3-phosphate Synthase	protein-coding
chrII	11775578	+	24	exon (NM_064113, exon 8 of 9)	-1082	NM_064112	174807	NM_064112	F44E5.1	hypothetical protein	protein-coding
chrII	11807494	+	27	exon (NM_064119, exon 3 of 6)	988	NM_064119	174812	NM_064119	jmjd-1.1	JuMonJi (transcription factor) Domain protein	protein-coding
chrII	11807774	+	21	exon (NM_064119, exon 4 of 6)	1268	NM_064119	174812	NM_064119	jmjd-1.1	JuMonJi (transcription factor) Domain protein	protein-coding
chrII	11878286	+	25	exon (NM_064135, exon 5 of 7)	1718	NR_003414	4926931	NR_003414	K12D12.8	ncRNA	ncRNA
chrII	11878282	+	24	exon (NM_064135, exon 5 of 7)	1714	NR_003414	4926931	NR_003414	K12D12.8	ncRNA	ncRNA
chrII	12214553	-	29	exon (NM_064193, exon 11 of 14)	-7016	NM_064193	174861	NM_064193	pqn-87	Prion-like-(Q/N-rich)-domain-bearing protein	protein-coding
chrII	13162831	+	23	exon (NM_064394, exon 4 of 8)	2754	NM_064394	174960	NM_064394	moe-3	see oma	protein-coding
chrII	13201953	-	28	exon (NM_064401, exon 4 of 15)	-1852	NM_064401	174965	NM_064401	btf-1	BTAF (TBP-associated factor) homolog	protein-coding
chrII	13736692	-	24	exon (NM_064479, exon 2 of 3)	-410	NM_064479	175019	NM_064479	R06B9.5	hypothetical protein	protein-coding
chrII	14034831	-	21	exon (NM_064540, exon 4 of 5)	2337	NR_051880	13187870	NR_051880	W01G7.6	ncRNA	ncRNA
chrII	14356933	+	20	exon (NM_064583, exon 2 of 10)	521	NM_064583	175091	NM_064583	agl-1	AGL (Amylo-1,6-GLucosidase, 4-alpha-glucanotransferase) glycogen debranching enzyme	protein-coding
chrII	14391855	+	22	exon (NM_064594, exon 2 of 25)	177	NM_001313610	175098	NM_064593	nurf-1	NURF (nucleosome remodeling factor) complex homolog	protein-coding
chrII	14631362	-	29	exon (NM_064639, exon 5 of 8)	-1199	NM_064639	183307	NM_064639	C38C6.5	hypothetical protein	protein-coding
chrII	14771949	+	20	exon (NM_064662, exon 3 of 3)	936	NM_064662	175135	NM_064662	Y54E2A.7	hypothetical protein	protein-coding
chrIII	63629	+	21	exon (NM_064733, exon 4 of 5)	594	NM_181905	175171	NM_064733	pck-1	Phosphoenolypyruvate CarboxyKinase	protein-coding
chrIII	164569	+	23	exon (NM_064763, exon 2 of 5)	305	NM_064763	185556	NM_064763	F40G9.8	hypothetical protein	protein-coding
chrIII	521565	-	20	exon (NM_064806, exon 7 of 15)	-2412	NM_064806	188757	NM_064806	T22F7.3	hypothetical protein	protein-coding
chrIII	840685	+	24	exon (NM_064871, exon 3 of 3)	631	NM_064871	175241	NM_064871	K02F3.9	hypothetical protein	protein-coding
chrIII	1154784	+	27	exon (NM_064939, exon 5 of 26)	2750	NM_064939	190583	NM_064939	cdh-12	CaDHerin family	protein-coding
chrIII	1971740	-	26	exon (NM_065084, exon 6 of 7)	1375	NM_001267921	13188637	NM_001267921	R155.5	hypothetical protein	protein-coding
chrIII	2370029	+	24	exon (NM_065142, exon 7 of 12)	2616	NM_065142	186681	NM_065142	H04J21.1	hypothetical protein	protein-coding
chrIII	2895344	-	29	exon (NM_065234, exon 3 of 6)	-1919	NM_065234	188629	NM_065234	T20B6.2	hypothetical protein	protein-coding
chrIII	3054072	+	25	exon (NM_065251, exon 1 of 10)	1164	NM_065251	175411	NM_065251	H06I04.5	Protein-tyrosine-phosphatase	protein-coding
chrIII	3714773	+	32	exon (NM_065351, exon 4 of 13)	1244	NM_065351	175477	NM_065351	nrde-1	hypothetical protein	protein-coding
chrIII	3817023	+	20	exon (NM_065370, exon 6 of 12)	2636	NM_065370	175492	NM_065370	dpy-27	Chromosome condensation protein dpy-27	protein-coding
chrIII	4170263	+	26	exon (NM_065431, exon 4 of 8)	650	NM_065431	182681	NM_065431	rnf-121	RING finger protein 121	protein-coding
chrIII	4436271	-	33	exon (NM_065501, exon 13 of 18)	1955	NM_065500	175580	NM_065500	C28A5.1	hypothetical protein	protein-coding
chrIII	4985591	-	34	exon (NM_065656, exon 7 of 9)	1152	NM_065655	259768	NM_065655	C27F2.7	Uncharacterized F-box protein C27F2.7	protein-coding
chrIII	4993770	-	21	exon (NM_065658, exon 11 of 15)	-4328	NM_065658	175677	NM_065658	C27F2.8	hypothetical protein	protein-coding
chrIII	5149328	-	22	exon (NM_065688, exon 2 of 7)	-211	NM_065688	175699	NM_065688	Y54H5A.2	hypothetical protein	protein-coding
chrIII	5532722	-	22	exon (NM_065782, exon 11 of 13)	-5006	NM_065780	175761	NM_065780	dex-1	Dendrite extension defective protein 1	protein-coding
chrIII	5728912	-	20	exon (NM_065836, exon 3 of 5)	-775	NM_065836	175804	NM_065836	egg-1	EGG sterile (unfertilizable)	protein-coding
chrIII	5909395	+	24	exon (NM_065882, exon 2 of 10)	679	NM_065882	175834	NM_065882	C28H8.3	Uncharacterized helicase C28H8.3	protein-coding
chrIII	6242627	+	20	exon (NM_065958, exon 4 of 5)	1704	NM_065958	188434	NM_065958	T12A2.6	hypothetical protein	protein-coding
chrIII	6371699	-	40	exon (NM_065991, exon 9 of 14)	-2796	NR_002636	3564778	NR_002636	C16A3.11	ncRNA	ncRNA
chrIII	6385595	-	21	exon (NM_065997, exon 3 of 8)	-2096	NM_065997	175906	NM_065997	let-716	hypothetical protein	protein-coding
chrIII	6454991	+	25	exon (NM_066018, exon 3 of 7)	560	NM_066017	175919	NM_066017	jhdm-1	JHDM (histone demethylase) homolog	protein-coding
chrIII	7827089	+	21	exon (NM_066297, exon 5 of 7)	1433	NM_066297	176094	NM_066297	egl-45	Eukaryotic translation initiation factor 3 subunit A	protein-coding
chrIII	8208475	+	20	exon (NM_066393, exon 4 of 8)	1300	NM_066392	3565865	NM_066392	C30A5.10	hypothetical protein	protein-coding
chrIII	8375853	+	24	exon (NM_066447, exon 3 of 9)	625	NM_066447	176183	NM_066447	met-2	Histone-lysine N-methyltransferase met-2	protein-coding
chrIII	8634696	-	22	exon (NM_066502, exon 14 of 14)	-3601	NM_066500	176211	NM_066500	dnj-10	DnaJ homolog dnj-10	protein-coding
chrIII	8725978	+	21	exon (NM_066526, exon 16 of 17)	5314	NM_066525	176225	NM_066525	ZK370.4	Uncharacterized NTE family protein ZK370.4	protein-coding
chrIII	10207866	+	25	exon (NM_066859, exon 8 of 10)	-1891	NM_066860	188661	NM_066860	T20G5.9	hypothetical protein	protein-coding
chrIII	10436919	-	21	exon (NM_066901, exon 2 of 3)	-244	NM_066901	176463	NM_066901	enu-3.1	ENhancer of Uncoordination	protein-coding
chrIII	11722781	-	27	exon (NM_067117, exon 5 of 7)	-2981	NM_067117	189814	NM_067117	Y41C4A.11	hypothetical protein	protein-coding
chrIII	11975838	+	23	exon (NM_067161, exon 4 of 5)	-1849	NM_067159	176633	NM_067159	ung-1	Uracil DNA N-Glycosylase	protein-coding
chrIII	12467025	-	24	exon (NM_067226, exon 1 of 2)	-507	NM_067226	190070	NM_067226	pstk-1	Phosphoryl Seryl-TRNA (Ser/Sec) Kinase	protein-coding
chrIII	12823217	+	26	exon (NM_067267, exon 7 of 9)	-1554	NR_052814	13191650	NR_052814	Y37D8A.28	ncRNA	ncRNA
chrIII	13006895	-	20	exon (NM_067301, exon 2 of 8)	-1444	NM_067301	176723	NM_067301	snf-7	Transporter	protein-coding
chrIII	13305967	+	25	exon (NM_067341, exon 2 of 7)	1124	NM_067341	176750	NM_067341	klp-19	Kinesin-like protein	protein-coding
chrIII	13654665	+	21	exon (NM_067418, exon 12 of 14)	-4422	NR_052838	13191833	NR_052838	ZK525.8	ncRNA	ncRNA
chrIII	13778219	-	39	exon (NM_067446, exon 6 of 7)	1908	NM_067447	181793	NM_067447	pot-3	Protection Of Telomeres 1 (Pot1) homolog	protein-coding
chrIV	577681	+	21	exon (NM_067548, exon 8 of 12)	4480	NM_067549	176884	NM_067549	F56A11.6	hypothetical protein	protein-coding
chrIV	2086567	-	24	exon (NM_067760, exon 6 of 11)	-2516	NM_067760	177004	NM_067760	mca-2	Calcium-transporting ATPase	protein-coding
chrIV	2662883	-	28	exon (NM_067839, exon 4 of 16)	-1081	NM_067839	177049	NM_067839	Y69A2AR.31	hypothetical protein	protein-coding
chrIV	3171076	-	23	exon (NM_067896, exon 3 of 4)	-1465	NM_067896	190513	NM_067896	Y67D8B.1	hypothetical protein	protein-coding
chrIV	4000638	-	25	exon (NM_068053, exon 11 of 26)	2037	NM_068056	185920	NM_068056	F47C12.8	hypothetical protein	protein-coding
chrIV	4248805	+	22	exon (NM_068122, exon 3 of 12)	624	NM_068122	177190	NM_068122	ama-1	DNA-directed RNA polymerase II subunit RPB1	protein-coding
chrIV	4433586	+	20	exon (NM_068162, exon 4 of 6)	883	NM_068162	177208	NM_068162	R08C7.8	Serine/threonine-protein phosphatase	protein-coding
chrIV	6583972	+	21	exon (NM_068604, exon 7 of 8)	-1323	NM_001028017	177417	NM_001028017	odr-8	Ufm1-specific protease	protein-coding
chrIV	6796809	+	29	exon (NM_068641, exon 6 of 10)	893	NM_068641	177444	NM_068641	C17H12.12	hypothetical protein	protein-coding
chrIV	7472047	+	22	exon (NM_068795, exon 4 of 7)	1151	NM_068795	266900	NM_068795	plk-3	Serine/threonine-protein kinase plk-3	protein-coding
chrIV	8021644	+	22	exon (NM_068944, exon 3 of 4)	338	NM_068944	182926	NM_068944	C26B2.2	hypothetical protein	protein-coding
chrIV	8287643	+	31	exon (NM_068990, exon 3 of 5)	-1340	NM_068989	177620	NM_068989	K07H8.9	hypothetical protein	protein-coding
chrIV	8429805	+	20	exon (NM_069034, exon 5 of 5)	-1079	NR_056309	13197046	NR_056309	T26A8.6	ncRNA	ncRNA
chrIV	8726924	+	20	exon (NM_069099, exon 5 of 7)	1213	NM_069099	177678	NM_069099	F21D5.1	hypothetical protein	protein-coding
chrIV	9862908	+	22	exon (NM_069372, exon 3 of 5)	704	NM_069372	177837	NM_069372	K07F5.14	hypothetical protein	protein-coding
chrIV	10098453	-	33	exon (NM_069434, exon 4 of 13)	-1266	NM_069434	177875	NM_069434	dis-3	Probable exosome complex exonuclease RRP44	protein-coding
chrIV	10135610	-	26	exon (NM_069444, exon 2 of 2)	-232	NM_069444	187164	NM_069444	K08F4.5	hypothetical protein	protein-coding
chrIV	11374503	-	29	exon (NM_069744, exon 5 of 10)	-1531	NM_069744	178061	NM_069744	cbd-1	Chitin-Binding Domain protein	protein-coding
chrIV	11942248	+	26	exon (NM_069862, exon 1 of 5)	114	NM_069862	191434	NM_069862	ZK829.1	hypothetical protein	protein-coding
chrIV	12593256	+	23	exon (NM_070012, exon 10 of 14)	1541	NR_052530	13190490	NR_052530	F42H10.10	ncRNA	ncRNA
chrIV	13038274	-	20	exon (NM_070094, exon 3 of 9)	-628	NM_070094	186046	NM_070094	F49E11.2	hypothetical protein	protein-coding
chrV	1842753	-	21	exon (NM_071115, exon 2 of 4)	-694	NM_071115	188353	NM_071115	T10B5.8	hypothetical protein	protein-coding
chrV	2999637	+	22	exon (NM_071417, exon 2 of 5)	197	NM_071417	187328	NM_071417	srw-119	Serpentine Receptor, class W	protein-coding
chrV	3504406	-	30	exon (NM_071577, exon 5 of 8)	-1274	NM_071577	178774	NM_071577	ugt-64	UDP-GlucuronosylTransferase	protein-coding
chrV	3504281	-	20	exon (NM_071577, exon 5 of 8)	-1399	NM_071577	178774	NM_071577	ugt-64	UDP-GlucuronosylTransferase	protein-coding
chrV	5270079	-	24	exon (NM_072009, exon 3 of 4)	-605	NM_072009	178915	NM_072009	B0238.11	hypothetical protein	protein-coding
chrV	5720477	+	24	exon (NM_072102, exon 6 of 9)	2588	NM_072102	178961	NM_072102	rga-3	Rho GTPase Activating protein	protein-coding
chrV	5720283	-	22	exon (NM_072102, exon 6 of 9)	-2394	NM_072102	178961	NM_072102	rga-3	Rho GTPase Activating protein	protein-coding
chrV	6853236	+	20	exon (NM_072344, exon 7 of 9)	1550	NM_072344	179075	NM_072344	gpa-10	Guanine nucleotide-binding protein alpha-10 subunit	protein-coding
chrV	7572303	+	21	exon (NM_072551, exon 9 of 11)	-1932	NM_072550	184690	NM_072550	F19F10.8	hypothetical protein	protein-coding
chrV	7897693	+	20	exon (NM_072633, exon 5 of 8)	2148	NM_072633	185509	NM_072633	F40A3.7	hypothetical protein	protein-coding
chrV	8398939	-	21	exon (NM_072768, exon 2 of 4)	-378	NM_072768	186115	NM_072768	F52E1.9	hypothetical protein	protein-coding
chrV	8735570	-	20	exon (NM_072848, exon 11 of 11)	1082	NM_001313365	191102	NM_072849	ZC196.3	hypothetical protein	protein-coding
chrV	8734482	+	20	exon (NM_072848, exon 7 of 11)	1282	NM_072848	191103	NM_072848	ZC196.4	hypothetical protein	protein-coding
chrV	8739530	+	20	exon (NM_072850, exon 1 of 6)	115	NM_072850	191101	NM_072850	ZC196.2	Major sperm protein	protein-coding
chrV	9265060	-	43	exon (NM_072998, exon 4 of 7)	-1325	NM_072998	179308	NM_072998	slc-17.7	SLC (SoLute Carrier) homolog	protein-coding
chrV	9979732	+	20	exon (NM_073166, exon 3 of 5)	940	NM_073166	179388	NM_073166	ruvb-1	RUVB (recombination protein) homolog	protein-coding
chrV	10523382	+	22	exon (NM_073297, exon 7 of 10)	2464	NM_073297	179467	NM_073297	C35A5.8	hypothetical protein	protein-coding
chrV	10963454	-	37	exon (NM_073398, exon 7 of 8)	-2066	NM_073398	179521	NM_073398	F17C11.10	hypothetical protein	protein-coding
chrV	10963446	+	34	exon (NM_073398, exon 7 of 8)	2074	NM_073398	179521	NM_073398	F17C11.10	hypothetical protein	protein-coding
chrV	12047227	+	24	exon (NM_073617, exon 5 of 6)	-1500	NM_073618	3565124	NM_073618	dars-2	aspartyl(D) Amino-acyl tRNA Synthetase	protein-coding
chrV	12230210	+	24	exon (NM_073664, exon 6 of 7)	-3168	NR_069707	13215670	NR_069707	K12F2.5	ncRNA	ncRNA
chrV	12230211	+	22	exon (NM_073664, exon 6 of 7)	-3167	NR_069707	13215670	NR_069707	K12F2.5	ncRNA	ncRNA
chrV	12290450	-	22	exon (NM_073682, exon 5 of 6)	-1185	NM_073682	179686	NM_073682	srpa-68	Probable signal recognition particle subunit SRP68	protein-coding
chrV	12766611	+	21	exon (NM_073792, exon 5 of 6)	-2640	NM_073793	179750	NM_073793	srt-43	Serpentine Receptor, class T	protein-coding
chrV	13311771	-	21	exon (NM_073897, exon 2 of 4)	-461	NM_073897	179810	NM_073897	nasp-2	NASP (human Nuclear Autoantigenic Sperm Protein) homolog	protein-coding
chrV	13384609	-	24	exon (NM_073918, exon 4 of 8)	-1024	NM_073918	191656	NM_073918	gcy-34	Soluble guanylate cyclase gcy-34	protein-coding
chrV	13662039	-	21	exon (NM_073981, exon 3 of 6)	-760	NM_073981	179854	NM_073980	letm-1	LETM1 (Leucine zipper, EF-hand, TransMembrane mitochondrial protein) homolog	protein-coding
chrV	13832483	+	23	exon (NM_074024, exon 6 of 8)	953	NM_074024	186282	NM_074024	str-165	Seven TM Receptor	protein-coding
chrV	13877498	-	20	exon (NM_074038, exon 2 of 3)	-675	NM_074038	179882	NM_074038	T22G5.1	hypothetical protein	protein-coding
chrV	14180468	-	22	exon (NM_074111, exon 2 of 4)	-172	NM_074111	179919	NM_074111	ZC376.8	hypothetical protein	protein-coding
chrV	15394316	+	20	exon (NM_074423, exon 3 of 5)	617	NM_074423	180039	NM_074423	T06E6.1	hypothetical protein	protein-coding
chrV	15394061	+	21	exon (NM_074423, exon 4 of 5)	872	NM_074423	180039	NM_074423	T06E6.1	hypothetical protein	protein-coding
chrV	15393600	+	20	exon (NM_074423, exon 5 of 5)	1333	NM_074423	180039	NM_074423	T06E6.1	hypothetical protein	protein-coding
chrV	15466475	+	20	exon (NM_074448, exon 2 of 2)	792	NM_074448	188802	NM_074448	pqn-71	Prion-like-(Q/N-rich)-domain-bearing protein	protein-coding
chrV	15898913	+	30	exon (NM_074574, exon 2 of 3)	936	NM_074574	188162	NM_074574	str-60	Seven TM Receptor	protein-coding
chrV	15990937	-	20	exon (NM_074610, exon 5 of 7)	1249	NM_074611	182310	NM_074611	C06C6.7	hypothetical protein	protein-coding
chrV	16463573	+	20	exon (NM_074763, exon 2 of 10)	1156	NM_074763	188298	NM_074763	T08G3.7	hypothetical protein	protein-coding
chrV	16514235	-	20	exon (NM_074780, exon 2 of 11)	-804	NM_074780	185352	NM_074780	F36D3.5	hypothetical protein	protein-coding
chrV	16791628	+	23	exon (NM_074840, exon 5 of 7)	1606	NM_001129556	180123	NM_074841	pus-1	PseudoUridine Synthase family	protein-coding
chrV	16923303	-	22	exon (NM_074877, exon 4 of 6)	-1075	NM_074877	190831	NM_074877	Y102A5C.4	hypothetical protein	protein-coding
chrV	17183290	-	21	exon (NM_074949, exon 3 of 4)	-969	NM_074949	185521	NM_074949	srh-159	Serpentine Receptor, class H	protein-coding
chrV	17667465	-	21	exon (NM_075070, exon 2 of 5)	-285	NM_075070	186564	NM_075070	F59A1.12	hypothetical protein	protein-coding
chrV	17693404	-	25	exon (NM_075075, exon 2 of 3)	-2397	NM_075075	189553	NM_075075	Y26G10.1	hypothetical protein	protein-coding
chrV	17931514	+	32	exon (NM_075112, exon 13 of 17)	6527	NM_075112	180175	NM_075112	E01B7.1	hypothetical protein	protein-coding
chrV	19259154	-	23	exon (NM_075346, exon 5 of 8)	1430	NM_075345	184773	NM_075345	F21D9.3	hypothetical protein	protein-coding
chrV	20703372	-	30	exon (NM_075597, exon 3 of 5)	-634	NM_075597	186182	NM_075597	F53F8.5	hypothetical protein	protein-coding
chrX	148637	+	33	exon (NM_075663, exon 3 of 4)	2174	NM_075663	190629	NM_075663	Y73B3A.11	hypothetical protein	protein-coding
chrX	793414	-	21	exon (NM_075755, exon 11 of 12)	-4933	NM_075755	3565014	NM_075755	attf-5	AT hook Transcription Factor family	protein-coding
chrX	1169584	+	22	exon (NM_075820, exon 8 of 27)	6354	NM_075820	188483	NM_075820	tmc-1	Transmembrane channel-like protein 1	protein-coding
chrX	1481067	-	25	exon (NM_075879, exon 4 of 8)	-1500	NM_075879	180485	NM_075879	acly-1	Probable ATP-citrate synthase	protein-coding
chrX	1683144	-	20	exon (NM_075909, exon 2 of 7)	-193	NM_075909	180497	NM_075909	meg-4	hypothetical protein	protein-coding
chrX	3102033	+	23	exon (NM_076130, exon 1 of 5)	116	NM_076130	186116	NM_076130	ztf-13	Zinc finger putative Transcription Factor family	protein-coding
chrX	3378598	-	31	exon (NM_076183, exon 2 of 6)	-277	NM_076183	180626	NM_076183	ZK563.5	hypothetical protein	protein-coding
chrX	3894194	+	31	exon (NM_076272, exon 6 of 7)	1464	NM_076272	185941	NM_076272	F47F2.3	hypothetical protein	protein-coding
chrX	5003118	+	27	exon (NM_076449, exon 10 of 10)	-2135	NM_076450	191049	NM_076450	hsd-2	HydroxySteroid Dehydrogenase homolog	protein-coding
chrX	5280828	+	24	exon (NM_076495, exon 6 of 9)	1237	NM_076495	189585	NM_076495	Y34B4A.2	hypothetical protein	protein-coding
chrX	5470309	-	22	exon (NM_076526, exon 8 of 13)	-2469	NM_076526	180818	NM_076526	dpyd-1	Dihydropyrimidine dehydrogenase [NADP(+)]	protein-coding
chrX	5639600	+	22	exon (NM_076548, exon 6 of 7)	1728	NM_076548	180831	NM_076548	T22B7.4	hypothetical protein	protein-coding
chrX	5677464	+	21	exon (NM_076555, exon 8 of 8)	2699	NM_076555	180834	NM_076555	set-19	SET (trithorax/polycomb) domain containing	protein-coding
chrX	5677956	+	21	exon (NM_076555, exon 8 of 8)	2207	NM_076555	180834	NM_076555	set-19	SET (trithorax/polycomb) domain containing	protein-coding
chrX	6269911	-	34	exon (NM_076648, exon 6 of 6)	2143	NM_001277028	180901	NM_076649	W05H9.1	hypothetical protein	protein-coding
chrX	6812056	-	26	exon (NM_076744, exon 8 of 14)	-2991	NM_076744	180949	NM_076744	atg-2	AuTophaGy (yeast Atg homolog)	protein-coding
chrX	7338036	-	25	exon (NM_076840, exon 10 of 14)	-3279	NM_076840	180996	NM_076840	atg-11	AuTophaGy (yeast Atg homolog)	protein-coding
chrX	7729975	-	23	exon (NM_076904, exon 3 of 5)	-2125	NM_076904	181034	NM_076904	vit-1	Vitellogenin-1	protein-coding
chrX	7729919	+	20	exon (NM_076904, exon 3 of 5)	2069	NM_076904	181034	NM_076904	vit-1	Vitellogenin-1	protein-coding
chrX	9885756	+	20	exon (NM_077257, exon 4 of 9)	1491	NM_077257	181202	NM_077257	mrp-4	hypothetical protein	protein-coding
chrX	11230593	-	20	exon (NM_077476, exon 12 of 15)	4002	NM_001270209	13222775	NM_001270209	C34F6.12	hypothetical protein	protein-coding
chrX	11411188	-	25	exon (NM_077511, exon 11 of 12)	3550	NM_001270221	181333	NM_001270219	F08B12.4	hypothetical protein	protein-coding
chrX	11670749	-	24	exon (NM_077549, exon 15 of 19)	1011	NR_072166	13222911	NR_072166	T04F8.10	ncRNA	ncRNA
chrX	12471099	+	40	exon (NM_077691, exon 7 of 12)	3018	NM_077691	181404	NM_077691	myo-2	Myosin-2	protein-coding
chrX	12470680	-	21	exon (NM_077691, exon 7 of 12)	-2599	NM_077691	181404	NM_077691	myo-2	Myosin-2	protein-coding
chrX	12852181	+	20	exon (NM_077739, exon 1 of 8)	332	NM_077739	181421	NM_077739	chd-3	Chromodomain-helicase-DNA-binding protein 3 homolog	protein-coding
chrX	13863885	-	21	exon (NM_077909, exon 2 of 10)	-335	NM_077909	181498	NM_077909	M03B6.3	hypothetical protein	protein-coding
chrX	14109500	+	23	exon (NM_077949, exon 4 of 4)	1024	NM_077949	184566	NM_077949	F16B12.7	hypothetical protein	protein-coding
chrX	14351234	+	23	exon (NM_077993, exon 3 of 4)	1164	NM_077993	181540	NM_077993	wdr-5.2	Uncharacterized WD repeat-containing protein K04G11.4	protein-coding
chrX	14836310	+	21	exon (NM_078060, exon 11 of 17)	4525	NM_078060	181579	NM_078060	dpf-2	Dipeptidyl peptidase family member 2	protein-coding
chrX	15228237	+	41	exon (NM_078127, exon 6 of 8)	2315	NM_078127	181617	NM_078127	H03A11.2	hypothetical protein	protein-coding
chrX	15227925	+	23	exon (NM_078127, exon 6 of 8)	2627	NM_078127	181617	NM_078127	H03A11.2	hypothetical protein	protein-coding
chrX	15728410	-	21	exon (NM_078186, exon 5 of 8)	-2343	NM_078186	181662	NM_078186	lin-15B	Protein lin-15B	protein-coding
chrX	15729529	+	20	exon (NM_078186, exon 5 of 8)	-2378	NM_078187	181663	NM_078187	lin-15A	Protein lin-15A	protein-coding
chrX	16035902	-	21	exon (NM_078223, exon 9 of 11)	-3251	NM_078223	181682	NM_078223	B0395.3	hypothetical protein	protein-coding
chrX	16301729	+	34	exon (NM_078253, exon 4 of 9)	-1127	NR_072848	13224477	NR_072848	T01B4.4	ncRNA	ncRNA
chrI	6800720	+	24	exon (NM_170891, exon 1 of 4)	295	NM_170891	172405	NM_170890	E02D9.1	hypothetical protein	protein-coding
chrI	14374581	-	23	exon (NM_170937, exon 2 of 9)	-1424	NM_170937	260219	NM_170937	bbs-1	BBS (Bardet-Biedl Syndrome) protein	protein-coding
chrII	7774827	-	21	exon (NM_171025, exon 5 of 7)	-1491	NM_171025	174254	NM_171024	mthf-1	Probable methylenetetrahydrofolate reductase	protein-coding
chrII	11799693	+	31	exon (NM_171045, exon 2 of 4)	719	NM_171045	174811	NM_171045	hda-5	Histone DeAcetylase	protein-coding
chrIII	515352	+	26	exon (NM_171066, exon 3 of 6)	1260	NM_171066	259996	NM_171066	T22F7.5	hypothetical protein	protein-coding
chrIII	6792982	-	26	exon (NM_171172, exon 41 of 46)	2602	NM_066081	187631	NM_066081	R05H11.1	hypothetical protein	protein-coding
chrV	5553585	+	27	exon (NM_171458, exon 7 of 14)	2260	NR_068757	13212917	NR_068757	C18C4.14	ncRNA	ncRNA
chrV	14621300	-	21	exon (NM_171552, exon 1 of 5)	-156	NM_171552	179966	NM_171552	hot-1	Homolog of Odr-2 (Two)	protein-coding
chrX	14289994	+	21	exon (NM_171799, exon 1 of 10)	876	NM_171799	3565068	NM_171798	madd-3	hypothetical protein	protein-coding
chrI	8914333	-	20	exon (NM_171842, exon 5 of 22)	-2464	NM_171842	172705	NM_170907	T08G11.1	hypothetical protein	protein-coding
chrI	8912557	-	28	exon (NM_171842, exon 7 of 22)	3037	NR_050337	13181302	NR_050337	T08G11.10	ncRNA	ncRNA
chrI	8912542	+	23	exon (NM_171842, exon 7 of 22)	-3022	NR_050337	13181302	NR_050337	T08G11.10	ncRNA	ncRNA
chrIII	7028989	-	24	exon (NM_171880, exon 1 of 14)	-150	NM_171180	175983	NM_171180	cyk-1	CYtoKinesis defect	protein-coding
chrIII	7331225	+	25	exon (NM_171882, exon 6 of 8)	-1682	NM_171189	176039	NM_171189	F56C9.11	hypothetical protein	protein-coding
chrIII	1029898	-	21	exon (NM_181920, exon 2 of 4)	-474	NM_181920	3565761	NM_181920	E_BE45912.2	hypothetical protein	protein-coding
chrIII	6899503	+	22	exon (NM_181968, exon 4 of 5)	1249	NM_181968	175961	NM_066100	T07E3.4	hypothetical protein	protein-coding
chrV	3705665	+	22	exon (NM_182324, exon 3 of 6)	666	NM_182324	178788	NM_071630	lin-40	hypothetical protein	protein-coding
chrV	3707260	-	20	exon (NM_182324, exon 3 of 6)	2000	NR_102016	24104955	NR_102016	T27C4.7	ncRNA	ncRNA
chrV	1046887	-	29	exon (NM_182391, exon 4 of 8)	-1691	NM_070966	3565008	NM_070966	nra-4	Nicotinic Receptor Associated	protein-coding
chrI	15067638	-	111	Intergenic	1631	NR_000053	13183153	NR_000053	rrn-1.1	18S ribosomal RNA	rRNA
chrI	15065818	-	106	Intergenic	-1528	NR_000057	13183155	NR_000057	rrn-2.1	5.8S ribosomal RNA	rRNA
chrI	15065621	-	96	Intergenic	-1331	NR_000057	13183155	NR_000057	rrn-2.1	5.8S ribosomal RNA	rRNA
chrI	4291863	+	92	Intergenic	-3162	NR_101548	24105112	NR_101548	linc-85	ncRNA	ncRNA
chrI	15067487	-	89	Intergenic	1782	NR_000053	13183153	NR_000053	rrn-1.1	18S ribosomal RNA	rRNA
chrI	4291776	-	70	Intergenic	3249	NR_101548	24105112	NR_101548	linc-85	ncRNA	ncRNA
chrI	15066801	-	62	Intergenic	2468	NR_000053	13183153	NR_000053	rrn-1.1	18S ribosomal RNA	rRNA
chrI	4291870	-	60	Intergenic	3155	NR_101548	24105112	NR_101548	linc-85	ncRNA	ncRNA
chrI	4291400	-	57	Intergenic	3625	NR_101548	24105112	NR_101548	linc-85	ncRNA	ncRNA
chrI	15067752	-	56	Intergenic	1517	NR_000053	13183153	NR_000053	rrn-1.1	18S ribosomal RNA	rRNA
chrI	15067450	-	52	Intergenic	1819	NR_000053	13183153	NR_000053	rrn-1.1	18S ribosomal RNA	rRNA
chrI	15066722	+	52	Intergenic	2432	NR_000057	13183155	NR_000057	rrn-2.1	5.8S ribosomal RNA	rRNA
chrI	15065557	-	52	Intergenic	-1267	NR_000057	13183155	NR_000057	rrn-2.1	5.8S ribosomal RNA	rRNA
chrI	4291588	-	50	Intergenic	3437	NR_101548	24105112	NR_101548	linc-85	ncRNA	ncRNA
chrI	15065890	-	49	Intergenic	-1600	NR_000057	13183155	NR_000057	rrn-2.1	5.8S ribosomal RNA	rRNA
chrI	15067131	+	44	Intergenic	-2138	NR_000053	13183153	NR_000053	rrn-1.1	18S ribosomal RNA	rRNA
chrI	15066216	+	41	Intergenic	1926	NR_000057	13183155	NR_000057	rrn-2.1	5.8S ribosomal RNA	rRNA
chrI	4289805	-	40	Intergenic	5220	NR_101548	24105112	NR_101548	linc-85	ncRNA	ncRNA
chrI	15066465	+	39	Intergenic	2175	NR_000057	13183155	NR_000057	rrn-2.1	5.8S ribosomal RNA	rRNA
chrI	4289711	-	39	Intergenic	5314	NR_101548	24105112	NR_101548	linc-85	ncRNA	ncRNA
chrI	4291585	-	39	Intergenic	3440	NR_101548	24105112	NR_101548	linc-85	ncRNA	ncRNA
chrI	5699602	+	38	Intergenic	-2559	NM_059265	266833	NM_059265	pamn-1	Probable peptidyl-glycine alpha-amidating monooxygenase T19B4.1	protein-coding
chrI	15065578	-	37	Intergenic	-1288	NR_000057	13183155	NR_000057	rrn-2.1	5.8S ribosomal RNA	rRNA
chrI	11202951	-	37	Intergenic	-3993	NR_101622	24104501	NR_101622	F28D9.6	ncRNA	ncRNA
chrI	15066039	-	36	Intergenic	-1749	NR_000057	13183155	NR_000057	rrn-2.1	5.8S ribosomal RNA	rRNA
chrI	15065804	+	36	Intergenic	1514	NR_000057	13183155	NR_000057	rrn-2.1	5.8S ribosomal RNA	rRNA
chrI	929103	-	35	Intergenic	2223	NM_001129084	190810	NM_001037903	Y95B8A.12	hypothetical protein	protein-coding
chrI	15065447	-	34	Intergenic	-1157	NR_000057	13183155	NR_000057	rrn-2.1	5.8S ribosomal RNA	rRNA
chrI	10105959	+	33	Intergenic	2432	NR_101613	24104131	NR_101613	B0379.13	ncRNA	ncRNA
chrI	15067282	-	33	Intergenic	1987	NR_000053	13183153	NR_000053	rrn-1.1	18S ribosomal RNA	rRNA
chrI	11873072	+	33	Intergenic	-4725	NM_001047239	173065	NM_001047239	dnj-27	DNaJ domain (prokaryotic heat shock protein)	protein-coding
chrI	6115603	+	32	Intergenic	5462	NM_059364	172296	NM_059364	usp-5	Ubiquitin carboxyl-terminal hydrolase	protein-coding
chrI	435024	+	32	Intergenic	-8997	NM_001025812	171635	NM_001025812	tol-1	TOLl (Drosophila) family	protein-coding
chrI	15060442	-	32	Intergenic	1630	NR_000054	13183158	NR_000054	rrn-1.2	18S ribosomal RNA	rRNA
chrI	15066468	-	31	Intergenic	-2178	NR_000057	13183155	NR_000057	rrn-2.1	5.8S ribosomal RNA	rRNA
chrI	14800878	+	31	Intergenic	3198	NM_061180	173350	NM_061180	blos-9	Protein MEF2BNB homolog	protein-coding
chrI	2051506	-	30	Intergenic	1326	NM_001026565	3565842	NM_001026565	Y20F4.8	hypothetical protein	protein-coding
chrI	15065776	-	30	Intergenic	-1486	NR_000057	13183155	NR_000057	rrn-2.1	5.8S ribosomal RNA	rRNA
chrI	4291282	-	30	Intergenic	3743	NR_101548	24105112	NR_101548	linc-85	ncRNA	ncRNA
chrI	11873484	-	30	Intergenic	4313	NM_001047239	173065	NM_001047239	dnj-27	DNaJ domain (prokaryotic heat shock protein)	protein-coding
chrI	738547	-	30	Intergenic	1994	NM_001026563	3564878	NM_001026563	Y18H1A.15	hypothetical protein	protein-coding
chrI	15065805	-	29	Intergenic	-1515	NR_000057	13183155	NR_000057	rrn-2.1	5.8S ribosomal RNA	rRNA
chrI	544115	+	28	Intergenic	4602	NM_001306342	171647	NM_170794	wwp-1	E3 ubiquitin-protein ligase	protein-coding
chrI	12676850	+	27	Intergenic	-2351	NM_060808	173138	NM_060808	ndx-1	Putative nudix hydrolase 1	protein-coding
chrI	7396935	+	27	Intergenic	-1055	NM_059687	172493	NM_059687	sol-1	Suppressor of lurcher protein 1	protein-coding
chrI	10953680	-	27	Intergenic	7796	NR_050536	13182015	NR_050536	Y95D11A.4	ncRNA	ncRNA
chrI	4477749	-	27	Intergenic	-1911	NR_050072	13179995	NR_050072	21ur-14920	ncRNA	ncRNA
chrI	15065943	-	26	Intergenic	-1653	NR_000057	13183155	NR_000057	rrn-2.1	5.8S ribosomal RNA	rRNA
chrI	7083784	+	26	Intergenic	-2285	NM_059604	172441	NM_059604	F22D6.2	hypothetical protein	protein-coding
chrI	3850248	-	26	Intergenic	3608	NM_058840	171962	NM_058840	T03F1.11	hypothetical protein	protein-coding
chrI	2058336	+	26	Intergenic	5609	NM_058521	171762	NM_058521	Y37E3.1	hypothetical protein	protein-coding
chrI	11190353	-	25	Intergenic	-7544	NM_001026253	185064	NM_001026253	sri-5	Serpentine Receptor, class I	protein-coding
chrI	7060429	-	25	Intergenic	-3222	NM_001026476	172437	NM_001026475	plin-1	PeriLIpiN homolog	protein-coding
chrI	9824445	+	25	Intergenic	5808	NM_060205	172835	NM_060205	Y67A6A.1	hypothetical protein	protein-coding
chrI	11195794	-	25	Intergenic	3164	NR_101622	24104501	NR_101622	F28D9.6	ncRNA	ncRNA
chrI	10897458	-	25	Intergenic	1645	NM_060440	188991	NM_060440	srt-62	Serpentine Receptor, class T	protein-coding
chrI	12438630	-	25	Intergenic	-2613	NM_060754	184026	NM_060754	nhr-89	Nuclear hormone receptor family member nhr-89	protein-coding
chrI	11727305	-	25	Intergenic	1052	NM_060586	185291	NM_060586	F35E2.9	hypothetical protein	protein-coding
chrI	12501296	-	25	Intergenic	1918	NM_060770	189005	NM_060770	T27F6.8	hypothetical protein	protein-coding
chrI	15065879	-	24	Intergenic	-1589	NR_000057	13183155	NR_000057	rrn-2.1	5.8S ribosomal RNA	rRNA
chrI	360692	+	24	Intergenic	-3830	NM_058323	171627	NM_058323	rnp-8	RNP (RRM RNA binding domain) containing	protein-coding
chrI	11071907	+	24	Intergenic	-1918	NM_001313463	13182034	NM_001313463	Y52B11A.11	hypothetical protein	protein-coding
chrI	14619245	-	24	Intergenic	-1376	NM_001026530	3565156	NM_001026530	Y105E8B.11	hypothetical protein	protein-coding
chrI	14991898	-	24	Intergenic	2864	NM_061212	173367	NM_061212	tep-1	TEP (ThiolEster containing Protein)	protein-coding
chrI	434908	-	23	Intergenic	9113	NM_001025812	171635	NM_001025812	tol-1	TOLl (Drosophila) family	protein-coding
chrI	14800339	-	23	Intergenic	-2659	NM_061180	173350	NM_061180	blos-9	Protein MEF2BNB homolog	protein-coding
chrI	9296616	+	23	Intergenic	-2763	NM_060077	172753	NM_060077	F26H9.2	hypothetical protein	protein-coding
chrI	15066604	+	22	Intergenic	2314	NR_000057	13183155	NR_000057	rrn-2.1	5.8S ribosomal RNA	rRNA
chrI	11970028	-	22	Intergenic	-1760	NM_001047241	4363016	NM_001047241	Y53C10A.15	Major sperm protein	protein-coding
chrI	242196	+	22	Intergenic	-3175	NM_058302	190040	NM_058302	Y48G1BM.7	hypothetical protein	protein-coding
chrI	10202186	-	22	Intergenic	1241	NM_001276541	24105024	NM_001276541	Y106G6E.8	hypothetical protein	protein-coding
chrI	121884	+	22	Intergenic	3775	NM_058279	171606	NM_058279	spe-8	Spermatocyte protein spe-8	protein-coding
chrI	15065530	+	22	Intergenic	1240	NR_000057	13183155	NR_000057	rrn-2.1	5.8S ribosomal RNA	rRNA
chrI	3849479	+	22	Intergenic	-4377	NM_058840	171962	NM_058840	T03F1.11	hypothetical protein	protein-coding
chrI	359760	+	21	Intergenic	-4762	NM_058323	171627	NM_058323	rnp-8	RNP (RRM RNA binding domain) containing	protein-coding
chrI	15066338	-	21	Intergenic	-2048	NR_000057	13183155	NR_000057	rrn-2.1	5.8S ribosomal RNA	rRNA
chrI	576229	-	20	Intergenic	1160	NM_058353	171649	NM_058353	grl-16	GRound-Like (grd related)	protein-coding
chrI	6003128	-	20	Intergenic	2352	NM_059333	172275	NM_059333	unc-94	Tropomodulin	protein-coding
chrI	11203864	+	20	Intergenic	-3114	NM_060476	173014	NM_060476	ztf-6	Zinc finger putative Transcription Factor family	protein-coding
chrI	15066342	+	20	Intergenic	2052	NR_000057	13183155	NR_000057	rrn-2.1	5.8S ribosomal RNA	rRNA
chrI	10201655	-	20	Intergenic	1225	NM_060288	190919	NM_060288	Y106G6E.1	hypothetical protein	protein-coding
chrI	739138	+	20	Intergenic	-1798	NM_001306254	24105053	NM_001306254	Y18H1A.18	hypothetical protein	protein-coding
chrI	3849757	+	20	Intergenic	-4099	NM_058840	171962	NM_058840	T03F1.11	hypothetical protein	protein-coding
chrI	4120204	+	20	Intergenic	-3279	NM_058898	186794	NM_058898	H31G24.1	hypothetical protein	protein-coding
chrI	9692631	-	20	Intergenic	2083	NM_060176	182226	NM_060176	C04F12.5	hypothetical protein	protein-coding
chrI	10106147	-	20	Intergenic	-2620	NR_101613	24104131	NR_101613	B0379.13	ncRNA	ncRNA
chrII	8291124	-	85	Intergenic	-4178	NM_063350	184487	NM_063350	F14F11.2	hypothetical protein	protein-coding
chrII	8289803	-	82	Intergenic	-5499	NM_063350	184487	NM_063350	F14F11.2	hypothetical protein	protein-coding
chrII	8289702	-	77	Intergenic	-5600	NM_063350	184487	NM_063350	F14F11.2	hypothetical protein	protein-coding
chrII	8290912	+	60	Intergenic	4390	NM_063350	184487	NM_063350	F14F11.2	hypothetical protein	protein-coding
chrII	8291203	-	57	Intergenic	-4099	NM_063350	184487	NM_063350	F14F11.2	hypothetical protein	protein-coding
chrII	14824673	+	51	Intergenic	-6226	NM_001027211	175142	NM_001027210	nhr-61	Nuclear Hormone Receptor family	protein-coding
chrII	14484530	-	43	Intergenic	1092	NR_051911	13187968	NR_051911	21ur-11165	ncRNA	ncRNA
chrII	4607414	+	39	Intergenic	-1001	NM_062411	173798	NM_062411	F35D11.3	Uncharacterized membrane protein F35D11.3	protein-coding
chrII	12652697	+	38	Intergenic	-1989	NM_064302	189665	NM_064302	Y38E10A.20	hypothetical protein	protein-coding
chrII	4844108	+	37	Intergenic	1504	NM_062470	173835	NM_062470	nspd-4	Nematode Specific Peptide family, group D	protein-coding
chrII	4643624	-	35	Intergenic	5286	NM_062419	173801	NM_062418	che-10	hypothetical protein	protein-coding
chrII	9696649	+	35	Intergenic	3690	NM_001027292	3565602	NM_001027292	Y53C12A.8	hypothetical protein	protein-coding
chrII	8291671	-	34	Intergenic	-3631	NM_063350	184487	NM_063350	F14F11.2	hypothetical protein	protein-coding
chrII	14047791	-	34	Intergenic	10151	NM_064540	175054	NM_064540	daf-5	hypothetical protein	protein-coding
chrII	2191406	-	33	Intergenic	1944	NM_061808	173575	NM_061808	mtq-2	MethylTransferase modifying glutamine (Q)	protein-coding
chrII	14822967	+	33	Intergenic	-4520	NM_001027211	175142	NM_001027210	nhr-61	Nuclear Hormone Receptor family	protein-coding
chrII	14273946	-	32	Intergenic	2692	NM_064572	175083	NM_064572	Y54G11A.3	hypothetical protein	protein-coding
chrII	14274130	+	32	Intergenic	-2508	NM_064572	175083	NM_064572	Y54G11A.3	hypothetical protein	protein-coding
chrII	10932184	-	32	Intergenic	-5680	NM_063952	174681	NM_063952	metr-1	Probable methionine synthase	protein-coding
chrII	8587457	-	30	Intergenic	2458	NM_063416	186226	NM_063416	F54C9.11	hypothetical protein	protein-coding
chrII	996558	+	30	Intergenic	1153	NR_070258	13218665	NR_070258	Y116F11B.18	ncRNA	ncRNA
chrII	5548687	+	30	Intergenic	-1215	NM_062665	173940	NM_062665	acdh-2	Acyl CoA DeHydrogenase	protein-coding
chrII	7973435	+	29	Intergenic	-1010	NR_051407	13185968	NR_051407	C04H4.6	ncRNA	ncRNA
chrII	8291513	-	29	Intergenic	-3789	NM_063350	184487	NM_063350	F14F11.2	hypothetical protein	protein-coding
chrII	14696690	-	28	Intergenic	1480	NM_064650	175129	NM_064650	K02B7.3	hypothetical protein	protein-coding
chrII	2042769	-	28	Intergenic	1149	NM_001038233	181824	NM_001038232	bath-20	BTB and MATH domain containing	protein-coding
chrII	10668613	+	28	Intergenic	-3786	NM_063902	183962	NM_063902	D2089.3	hypothetical protein	protein-coding
chrII	7326937	-	27	Intergenic	4077	NM_063131	174201	NM_063131	F21D12.3	hypothetical protein	protein-coding
chrII	7082628	+	27	Intergenic	-4691	NM_001267193	13185665	NM_001267193	T02G5.15	hypothetical protein	protein-coding
chrII	7037228	+	27	Intergenic	-1202	NM_063039	191525	NM_063039	cin-4	DNA topoisomerase 2	protein-coding
chrII	995691	-	27	Intergenic	-2020	NR_070258	13218665	NR_070258	Y116F11B.18	ncRNA	ncRNA
chrII	7188337	+	27	Intergenic	-1058	NM_063091	174179	NM_063091	E04F6.4	hypothetical protein	protein-coding
chrII	2047982	-	27	Intergenic	1321	NM_061763	181827	NM_061763	math-1	MATH (meprin-associated Traf homology) domain containing	protein-coding
chrII	13044929	+	27	Intergenic	-1589	NM_064372	174947	NM_064372	puf-6	Pumilio domain-containing protein 6	protein-coding
chrII	15127630	-	26	Intergenic	-2872	NM_001276759	24105148	NM_001276759	Y53F4B.62	hypothetical protein	protein-coding
chrII	2388067	-	26	Intergenic	2467	NM_061862	173593	NM_061862	F16G10.9	hypothetical protein	protein-coding
chrII	12690621	-	26	Intergenic	3762	NM_001027264	174900	NM_001027263	tbc-17	TBC (Tre-2/Bub2/Cdc16) domain family	protein-coding
chrII	10091357	+	26	Intergenic	-3408	NR_051577	13186695	NR_051577	C18D1.13	ncRNA	ncRNA
chrII	14789121	-	26	Intergenic	1912	NM_064665	175137	NM_064665	Y54E2A.10	hypothetical protein	protein-coding
chrII	13044794	+	25	Intergenic	-1454	NM_064372	174947	NM_064372	puf-6	Pumilio domain-containing protein 6	protein-coding
chrII	4607172	-	25	Intergenic	1243	NM_062411	173798	NM_062411	F35D11.3	Uncharacterized membrane protein F35D11.3	protein-coding
chrII	11785295	+	24	Intergenic	-2881	NM_001267386	13187267	NM_001267386	F43G6.16	hypothetical protein	protein-coding
chrII	2191584	+	24	Intergenic	-2122	NM_061808	173575	NM_061808	mtq-2	MethylTransferase modifying glutamine (Q)	protein-coding
chrII	9632738	+	24	Intergenic	-3831	NM_001267290	191562	NM_001267289	ZK1307.7	hypothetical protein	protein-coding
chrII	1815493	-	23	Intergenic	-2913	NM_061682	188288	NM_061682	fbxb-10	F-box B protein	protein-coding
chrII	10093220	+	23	Intergenic	-1596	NM_063775	174570	NM_063775	lact-2	Beta-lactamase domain-containing protein 2	protein-coding
chrII	950986	+	22	Intergenic	-2798	NM_061459	173476	NM_061459	fbxc-32	F-box C protein	protein-coding
chrII	10408284	-	22	Intergenic	3251	NM_001026888	259462	NM_001026888	E04D5.5	hypothetical protein	protein-coding
chrII	798173	+	22	Intergenic	-1917	NM_061412	185867	NM_061412	F46F5.14	hypothetical protein	protein-coding
chrII	14003691	-	22	Intergenic	1474	NM_064534	184058	NM_064534	F01D5.5	hypothetical protein	protein-coding
chrII	7444123	+	22	Intergenic	-2023	NM_063158	189425	NM_063158	Y9D1A.2	hypothetical protein	protein-coding
chrII	14824693	-	22	Intergenic	6246	NM_001027211	175142	NM_001027210	nhr-61	Nuclear Hormone Receptor family	protein-coding
chrII	6178590	+	22	Intergenic	-1336	NM_001047309	185570	NM_001047309	F40H3.1	hypothetical protein	protein-coding
chrII	2043034	-	22	Intergenic	1414	NM_001038233	181824	NM_001038232	bath-20	BTB and MATH domain containing	protein-coding
chrII	14048822	-	22	Intergenic	11182	NM_064540	175054	NM_064540	daf-5	hypothetical protein	protein-coding
chrII	12666327	-	21	Intergenic	1305	NM_001267421	189666	NM_001267421	rgs-4	Regulator of G protein Signaling	protein-coding
chrII	2190830	+	21	Intergenic	-1368	NM_061808	173575	NM_061808	mtq-2	MethylTransferase modifying glutamine (Q)	protein-coding
chrII	8290802	-	21	Intergenic	-4500	NM_063350	184487	NM_063350	F14F11.2	hypothetical protein	protein-coding
chrII	7444194	+	21	Intergenic	-1952	NM_063158	189425	NM_063158	Y9D1A.2	hypothetical protein	protein-coding
chrII	1861461	-	21	Intergenic	1178	NM_061699	182660	NM_061699	fbxb-98	F-box B protein	protein-coding
chrII	4556484	-	21	Intergenic	1154	NR_050999	13184662	NR_050999	21ur-14843	ncRNA	ncRNA
chrII	10777102	-	21	Intergenic	2100	NM_001129126	174657	NM_001026867	mpz-1	Multiple PDZ domain protein	protein-coding
chrII	8290091	-	21	Intergenic	-5211	NM_063350	184487	NM_063350	F14F11.2	hypothetical protein	protein-coding
chrII	1815622	+	21	Intergenic	2784	NM_061682	188288	NM_061682	fbxb-10	F-box B protein	protein-coding
chrII	14810152	+	21	Intergenic	1242	NM_001027212	3565428	NM_001027212	W01D2.6	hypothetical protein	protein-coding
chrII	12929555	+	21	Intergenic	-1364	NM_064353	174933	NM_064353	F58G1.3	Serine/threonine-protein phosphatase	protein-coding
chrII	8292066	-	21	Intergenic	-3236	NM_063350	184487	NM_063350	F14F11.2	hypothetical protein	protein-coding
chrII	12690223	-	21	Intergenic	4160	NM_001027264	174900	NM_001027263	tbc-17	TBC (Tre-2/Bub2/Cdc16) domain family	protein-coding
chrII	7081418	-	20	Intergenic	-5833	NM_063055	3565206	NM_063055	T02G5.7	hypothetical protein	protein-coding
chrII	2191130	-	20	Intergenic	1668	NM_061808	173575	NM_061808	mtq-2	MethylTransferase modifying glutamine (Q)	protein-coding
chrII	11724133	+	20	Intergenic	-1130	NM_064102	174798	NM_064102	ldh-1	L-lactate dehydrogenase	protein-coding
chrII	1195696	+	20	Intergenic	-1692	NM_061527	173502	NM_061527	F53A10.2	hypothetical protein	protein-coding
chrII	8289485	-	20	Intergenic	-5817	NM_063350	184487	NM_063350	F14F11.2	hypothetical protein	protein-coding
chrIII	1019439	-	45	Intergenic	1531	NM_064914	189591	NM_064914	Y34F4.1	hypothetical protein	protein-coding
chrIII	1019026	-	45	Intergenic	1944	NM_064914	189591	NM_064914	Y34F4.1	hypothetical protein	protein-coding
chrIII	6660387	-	36	Intergenic	-4934	NM_066065	187376	NM_066065	M01G4.1	hypothetical protein	protein-coding
chrIII	1232136	+	35	Intergenic	1366	NR_052076	13188441	NR_052076	Y119D3B.27	ncRNA	ncRNA
chrIII	13783099	+	35	Intergenic	2972	NM_001276807	181793	NM_067447	pot-3	Protection Of Telomeres 1 (Pot1) homolog	protein-coding
chrIII	4331848	-	34	Intergenic	1521	NM_001267987	175559	NM_001267985	cdk-12	Cyclin-dependent kinase 12	protein-coding
chrIII	1098101	+	34	Intergenic	3871	NM_001267912	175275	NM_064931	par-2	hypothetical protein	protein-coding
chrIII	534604	+	33	Intergenic	-7521	NM_064808	3564822	NM_064808	T22F7.1	hypothetical protein	protein-coding
chrIII	9224140	-	31	Intergenic	-2755	NR_023964	6418661	NR_023964	T23G5.7	ncRNA	ncRNA
chrIII	1098142	+	31	Intergenic	3912	NM_001267912	175275	NM_064931	par-2	hypothetical protein	protein-coding
chrIII	1019144	-	29	Intergenic	1826	NM_064914	189591	NM_064914	Y34F4.1	hypothetical protein	protein-coding
chrIII	5098098	-	29	Intergenic	4855	NM_001027434	175695	NM_001027434	F54D8.6	hypothetical protein	protein-coding
chrIII	1018612	-	29	Intergenic	2358	NM_064914	189591	NM_064914	Y34F4.1	hypothetical protein	protein-coding
chrIII	9174131	-	28	Intergenic	1472	NM_066631	176296	NM_066631	ina-1	Integrin alpha ina-1	protein-coding
chrIII	8862564	-	28	Intergenic	2623	NR_052567	13190612	NR_052567	K01F9.6	ncRNA	ncRNA
chrIII	972193	-	27	Intergenic	-6333	NM_064908	187638	NM_064908	R06B10.2	Protein-tyrosine-phosphatase	protein-coding
chrIII	1098121	+	27	Intergenic	3891	NM_001267912	175275	NM_064931	par-2	hypothetical protein	protein-coding
chrIII	6078046	-	26	Intergenic	2479	NM_171147	175858	NM_171147	attf-4	AT hook-containing protein attf-4	protein-coding
chrIII	536350	-	26	Intergenic	5775	NM_064808	3564822	NM_064808	T22F7.1	hypothetical protein	protein-coding
chrIII	1231235	-	25	Intergenic	-2267	NR_052076	13188441	NR_052076	Y119D3B.27	ncRNA	ncRNA
chrIII	7553472	-	25	Intergenic	2123	NM_066254	176069	NM_066254	ceh-13	Homeobox protein ceh-13	protein-coding
chrIII	13782182	-	25	Intergenic	-2055	NM_001276807	181793	NM_067447	pot-3	Protection Of Telomeres 1 (Pot1) homolog	protein-coding
chrIII	1019793	-	25	Intergenic	1177	NM_064914	189591	NM_064914	Y34F4.1	hypothetical protein	protein-coding
chrIII	12529253	+	25	Intergenic	2937	NM_001027648	3565325	NM_001027648	Y111B2A.27	hypothetical protein	protein-coding
chrIII	2869537	+	24	Intergenic	-5348	NM_065231	175404	NM_065231	klf-1	Kruppel-Like Factor (zinc finger protein)	protein-coding
chrIII	54597	+	24	Intergenic	-3104	NM_064731	189219	NM_064731	W05G11.2	hypothetical protein	protein-coding
chrIII	1019438	-	24	Intergenic	1532	NM_064914	189591	NM_064914	Y34F4.1	hypothetical protein	protein-coding
chrIII	12550915	+	23	Intergenic	-1127	NR_052808	13191611	NR_052808	Y111B2A.32	ncRNA	ncRNA
chrIII	5939397	+	22	Intergenic	-1547	NM_171139	175840	NM_171139	ubq-1	UBiQuitin	protein-coding
chrIII	51731	-	22	Intergenic	1050	NR_101777	24104993	NR_101777	W05G11.7	ncRNA	ncRNA
chrIII	6922215	-	22	Intergenic	-6540	NM_171879	175964	NM_171178	flap-1	FLi1-Associated Protein homolog	protein-coding
chrIII	54192	-	22	Intergenic	3509	NM_064731	189219	NM_064731	W05G11.2	hypothetical protein	protein-coding
chrIII	49116	+	22	Intergenic	1565	NR_101777	24104993	NR_101777	W05G11.7	ncRNA	ncRNA
chrIII	12094473	-	21	Intergenic	-4904	NR_101861	24105234	NR_101861	linc-161	ncRNA	ncRNA
chrIII	1018141	-	21	Intergenic	2055	NM_064913	189592	NM_064913	Y34F4.3	hypothetical protein	protein-coding
chrIII	9111146	-	21	Intergenic	2021	NM_066617	176287	NM_066617	cya-1	G2/mitotic-specific cyclin-A1	protein-coding
chrIII	12590584	-	21	Intergenic	-7182	NM_067240	176678	NM_067239	Y111B2A.10	hypothetical protein	protein-coding
chrIII	12591017	-	21	Intergenic	-6749	NM_067240	176678	NM_067239	Y111B2A.10	hypothetical protein	protein-coding
chrIII	13782151	+	20	Intergenic	2024	NM_001276807	181793	NM_067447	pot-3	Protection Of Telomeres 1 (Pot1) homolog	protein-coding
chrIII	9135352	-	20	Intergenic	1410	NR_052590	13190704	NR_052590	ZK512.12	ncRNA	ncRNA
chrIV	12317051	+	47	Intergenic	2554	NR_131615	24104450	NR_131615	F19B6.9	ncRNA	ncRNA
chrIV	11834950	+	38	Intergenic	-1505	NM_069837	178114	NM_069837	M117.4	hypothetical protein	protein-coding
chrIV	6351929	+	37	Intergenic	-2084	NR_101924	13195847	NR_101924	linc-29	ncRNA	ncRNA
chrIV	8319003	+	35	Intergenic	2778	NR_056304	13197001	NR_056304	21ur-14517	ncRNA	ncRNA
chrIV	9111085	+	30	Intergenic	2154	NM_069187	177735	NM_069187	aly-1	Ref/ALY RNA export adaptor family	protein-coding
chrIV	14058279	-	29	Intergenic	-1918	NM_070291	189600	NM_070291	Y37A1B.4	hypothetical protein	protein-coding
chrIV	12317350	+	28	Intergenic	2255	NR_131615	24104450	NR_131615	F19B6.9	ncRNA	ncRNA
chrIV	11383339	+	28	Intergenic	-4013	NM_069745	186669	NM_069745	fbxb-76	F-box B protein	protein-coding
chrIV	15557259	+	28	Intergenic	-1824	NR_063297	13205686	NR_063297	21ur-2251	ncRNA	ncRNA
chrIV	10999499	+	27	Intergenic	-2599	NM_001083214	4927046	NM_001083214	F13H10.9	hypothetical protein	protein-coding
chrIV	11837544	+	27	Intergenic	-1413	NM_069839	185478	NM_069839	fbxb-3	F-box B protein	protein-coding
chrIV	15557603	+	27	Intergenic	-2168	NR_063297	13205686	NR_063297	21ur-2251	ncRNA	ncRNA
chrIV	400030	+	26	Intergenic	-1704	NM_067520	176865	NM_067520	gpa-4	Guanine nucleotide-binding protein alpha-4 subunit	protein-coding
chrIV	14058272	-	26	Intergenic	-1925	NM_070291	189600	NM_070291	Y37A1B.4	hypothetical protein	protein-coding
chrIV	8779976	+	26	Intergenic	-1883	NM_069114	259585	NM_069114	C33D9.6	hypothetical protein	protein-coding
chrIV	4593004	+	26	Intergenic	-1120	NM_001027985	3565581	NM_001027985	F28E10.5	hypothetical protein	protein-coding
chrIV	10323030	+	25	Intergenic	-1999	NM_069494	177920	NM_069494	R09E10.1	hypothetical protein	protein-coding
chrIV	12317644	+	24	Intergenic	1961	NR_131615	24104450	NR_131615	F19B6.9	ncRNA	ncRNA
chrIV	4727621	+	23	Intergenic	2483	NM_001307402	187169	NM_068221	K08F11.1	hypothetical protein	protein-coding
chrIV	4639849	+	23	Intergenic	-1762	NM_001307401	177226	NM_171322	F19C7.8	hypothetical protein	protein-coding
chrIV	7222104	-	22	Intergenic	-2012	NM_068742	187849	NM_068742	R13A1.1	hypothetical protein	protein-coding
chrIV	708728	-	22	Intergenic	1019	NM_171250	176896	NM_171250	cutl-26	CUTiclin-Like	protein-coding
chrIV	7069334	-	22	Intergenic	3065	NM_182310	353470	NM_182310	srg-48	Serpentine receptor class gamma	protein-coding
chrIV	304054	+	21	Intergenic	-3483	NM_067500	186875	NM_067500	swt-1	Sugar transporter SWEET1	protein-coding
chrIV	8950744	+	21	Intergenic	-3042	NR_056338	13197202	NR_056338	21ur-11902	ncRNA	ncRNA
chrIV	4720697	+	21	Intergenic	-4157	NM_068221	187169	NM_068221	K08F11.1	hypothetical protein	protein-coding
chrIV	7857884	-	21	Intergenic	2924	NR_056252	13196852	NR_056252	21ur-14877	ncRNA	ncRNA
chrIV	7702908	-	20	Intergenic	-2380	NR_056229	13196783	NR_056229	F33D4.11	ncRNA	ncRNA
chrIV	625415	-	20	Intergenic	1146	NR_052881	13192008	NR_052881	C05G6.4	ncRNA	ncRNA
chrIV	9216283	-	20	Intergenic	1455	NM_069203	177744	NM_069203	C46C2.2	hypothetical protein	protein-coding
chrIV	9534500	-	20	Intergenic	1376	NM_069291	186425	NM_069291	F56H11.2	hypothetical protein	protein-coding
chrV	265647	-	93	Intergenic	2696	NM_070766	178554	NM_070766	lgc-26	Ligand-Gated ion Channel	protein-coding
chrV	265540	+	78	Intergenic	-2803	NM_070766	178554	NM_070766	lgc-26	Ligand-Gated ion Channel	protein-coding
chrV	265475	-	72	Intergenic	2868	NM_070766	178554	NM_070766	lgc-26	Ligand-Gated ion Channel	protein-coding
chrV	265387	-	69	Intergenic	2956	NM_070766	178554	NM_070766	lgc-26	Ligand-Gated ion Channel	protein-coding
chrV	265303	-	56	Intergenic	3040	NM_070766	178554	NM_070766	lgc-26	Ligand-Gated ion Channel	protein-coding
chrV	265641	+	39	Intergenic	-2702	NM_070766	178554	NM_070766	lgc-26	Ligand-Gated ion Channel	protein-coding
chrV	266067	+	35	Intergenic	-2276	NM_070766	178554	NM_070766	lgc-26	Ligand-Gated ion Channel	protein-coding
chrV	9434454	+	33	Intergenic	-6955	NM_001307787	24104545	NM_001307787	F36D4.6	hypothetical protein	protein-coding
chrV	14961291	-	33	Intergenic	-3226	NR_070013	13216741	NR_070013	21ur-15104	ncRNA	ncRNA
chrV	19205147	-	32	Intergenic	1579	NM_171608	180264	NM_171608	Y39B6A.1	hypothetical protein	protein-coding
chrV	18454980	-	32	Intergenic	1866	NM_001029136	3565883	NM_001029136	ZK228.10	hypothetical protein	protein-coding
chrV	797748	+	31	Intergenic	5332	NR_132483	187867	NM_070927	nhr-270	Nuclear Hormone Receptor family	protein-coding
chrV	19662859	+	31	Intergenic	-7371	NM_075410	189879	NM_075410	Y43F8C.11	hypothetical protein	protein-coding
chrV	18002394	+	31	Intergenic	-1062	NM_075119	190397	NM_075119	lon-8	LONg	protein-coding
chrV	265469	+	31	Intergenic	-2874	NM_070766	178554	NM_070766	lgc-26	Ligand-Gated ion Channel	protein-coding
chrV	19563715	+	30	Intergenic	-1646	NM_075399	180280	NM_075399	kcnl-1	KCNN (potassium K ChaNNel, calcium activated)-Like	protein-coding
chrV	4466976	+	30	Intergenic	-4450	NM_071828	178843	NM_071828	T08H10.3	hypothetical protein	protein-coding
chrV	3204747	-	30	Intergenic	1140	NR_068657	13212198	NR_068657	K08D9.8	ncRNA	ncRNA
chrV	5091351	+	29	Intergenic	-1889	NM_071962	190384	NM_071962	glb-32	GLoBin related	protein-coding
chrV	20705136	-	28	Intergenic	1130	NM_075597	186182	NM_075597	F53F8.5	hypothetical protein	protein-coding
chrV	18288362	+	28	Intergenic	-2562	NM_001269866	190120	NM_001269866	Y51A2A.4	hypothetical protein	protein-coding
chrV	18309049	-	28	Intergenic	3506	NM_001029085	3565245	NM_001029085	clec-248	C-type LECtin	protein-coding
chrV	96354	-	27	Intergenic	-7682	NM_070733	178538	NM_070733	rps-27	40S ribosomal protein S27	protein-coding
chrV	508708	+	26	Intergenic	3185	NM_070825	187825	NM_070825	R11G11.6	hypothetical protein	protein-coding
chrV	6296385	-	25	Intergenic	2060	NM_072207	187318	NM_072207	K12B6.6	hypothetical protein	protein-coding
chrV	6350399	-	25	Intergenic	1280	NR_068884	13213207	NR_068884	F13H6.23	ncRNA	ncRNA
chrV	507426	+	25	Intergenic	1903	NM_070825	187825	NM_070825	R11G11.6	hypothetical protein	protein-coding
chrV	8700250	+	25	Intergenic	-1160	NM_072841	191092	NM_072841	ZC178.1	hypothetical protein	protein-coding
chrV	4638571	-	25	Intergenic	1571	NM_071848	186237	NM_071848	F54D11.3	hypothetical protein	protein-coding
chrV	19009331	+	25	Intergenic	-1216	NM_171575	260229	NM_171575	Y39B6A.32	hypothetical protein	protein-coding
chrV	17234722	-	24	Intergenic	1960	NM_001269807	13217784	NM_001269807	T19C9.10	hypothetical protein	protein-coding
chrV	797708	+	24	Intergenic	5372	NR_132483	187867	NM_070927	nhr-270	Nuclear Hormone Receptor family	protein-coding
chrV	6350389	+	24	Intergenic	-1270	NR_068884	13213207	NR_068884	F13H6.23	ncRNA	ncRNA
chrV	18310326	+	24	Intergenic	-4783	NM_001029085	3565245	NM_001029085	clec-248	C-type LECtin	protein-coding
chrV	17502416	-	23	Intergenic	4147	NM_075034	186943	NM_075034	srw-31	Serpentine Receptor, class W	protein-coding
chrV	8647753	+	23	Intergenic	4290	NR_069095	13214088	NR_069095	F28A12.6	ncRNA	ncRNA
chrV	11816201	+	23	Intergenic	4169	NM_001269448	179616	NM_001269447	pyc-1	PYruvate Carboxylase	protein-coding
chrV	17515295	+	23	Intergenic	-5716	NM_001129383	3565166	NM_001129382	fbxa-136	F-box A protein	protein-coding
chrV	19563638	-	23	Intergenic	1723	NM_075399	180280	NM_075399	kcnl-1	KCNN (potassium K ChaNNel, calcium activated)-Like	protein-coding
chrV	18154172	+	23	Intergenic	-3827	NM_075146	180188	NM_075146	clec-48	C-type LECtin	protein-coding
chrV	4954119	+	23	Intergenic	2399	NM_071931	184997	NM_071931	str-207	Seven TM Receptor	protein-coding
chrV	9185389	+	22	Intergenic	3723	NR_069164	13214306	NR_069164	C24B5.8	ncRNA	ncRNA
chrV	10731514	+	22	Intergenic	-4121	NR_069358	13214921	NR_069358	T28B11.20	ncRNA	ncRNA
chrV	18149125	+	22	Intergenic	2754	NM_075143	182584	NM_075143	C14A6.3	hypothetical protein	protein-coding
chrV	17277758	-	22	Intergenic	-4259	NM_001028879	3565149	NM_001028879	K10G4.10	hypothetical protein	protein-coding
chrV	797806	-	22	Intergenic	-5274	NR_132483	187867	NM_070927	nhr-270	Nuclear Hormone Receptor family	protein-coding
chrV	14202477	+	22	Intergenic	-4046	NR_101642	24105204	NR_101642	Y6B3B.15	ncRNA	ncRNA
chrV	95722	+	22	Intergenic	8314	NM_070733	178538	NM_070733	rps-27	40S ribosomal protein S27	protein-coding
chrV	20417074	+	22	Intergenic	-5346	NR_070282	180338	NM_001269987	F53H2.3	hypothetical protein	protein-coding
chrV	20418082	+	22	Intergenic	-6354	NR_070282	180338	NM_001269987	F53H2.3	hypothetical protein	protein-coding
chrV	6366742	+	21	Intergenic	-1091	NM_072220	179020	NM_072220	F13H6.3	Esterase CM06B1	protein-coding
chrV	12533123	+	21	Intergenic	3502	NR_069776	13215824	NR_069776	F45D3.14	ncRNA	ncRNA
chrV	1700344	-	21	Intergenic	1707	NM_071085	189966	NM_071085	srw-90	Serpentine Receptor, class W	protein-coding
chrV	17547867	+	21	Intergenic	-1828	NM_075044	183320	NM_075044	fbxa-176	F-box A protein	protein-coding
chrV	9433480	-	21	Intergenic	5981	NM_001307787	24104545	NM_001307787	F36D4.6	hypothetical protein	protein-coding
chrV	19768947	+	21	Intergenic	2747	NM_001269957	13218639	NM_001269957	M162.15	hypothetical protein	protein-coding
chrV	3017080	+	21	Intergenic	2566	NM_071422	187323	NM_071422	K12D9.1	hypothetical protein	protein-coding
chrV	15595980	+	21	Intergenic	-2200	NM_074475	181954	NM_074475	fbxa-139	F-box A protein	protein-coding
chrV	4302830	-	21	Intergenic	3027	NM_001269106	178827	NM_001269106	ZC132.3	hypothetical protein	protein-coding
chrV	20316785	-	21	Intergenic	1021	NM_075517	180332	NM_075517	Y113G7C.1	Protein-tyrosine-phosphatase	protein-coding
chrV	12139225	+	21	Intergenic	-1708	NM_001269477	179665	NM_001047622	C27A7.3	Ectonucleotide pyrophosphatase/phosphodiesterase C27A7.3	protein-coding
chrV	15434651	+	21	Intergenic	-2231	NM_074438	188959	NM_074438	T26H5.8	hypothetical protein	protein-coding
chrV	20416826	+	21	Intergenic	-5098	NR_070282	180338	NM_001269987	F53H2.3	hypothetical protein	protein-coding
chrV	4379149	-	20	Intergenic	1441	NM_071805	185202	NM_071805	F32D1.8	hypothetical protein	protein-coding
chrV	15667539	-	20	Intergenic	1612	NM_074495	187052	NM_074495	K06B4.4	hypothetical protein	protein-coding
chrV	10608654	+	20	Intergenic	4546	NM_001047678	179482	NM_001047678	H27A22.1	hypothetical protein	protein-coding
chrV	9434764	-	20	Intergenic	7265	NM_001307787	24104545	NM_001307787	F36D4.6	hypothetical protein	protein-coding
chrV	19768952	-	20	Intergenic	-2742	NM_001269957	13218639	NM_001269957	M162.15	hypothetical protein	protein-coding
chrV	19392444	-	20	Intergenic	1342	NR_070237	13218509	NR_070237	Y43F8A.8	ncRNA	ncRNA
chrV	8700310	+	20	Intergenic	-1100	NM_072841	191092	NM_072841	ZC178.1	hypothetical protein	protein-coding
chrV	9026731	-	20	Intergenic	1963	NM_072934	187552	NM_072934	bus-1	hypothetical protein	protein-coding
chrV	294471	-	20	Intergenic	2304	NR_052039	13188184	NR_052039	Y50D7A.18	ncRNA	ncRNA
chrV	18310438	+	20	Intergenic	-4895	NM_001029085	3565245	NM_001029085	clec-248	C-type LECtin	protein-coding
chrV	5476302	+	20	Intergenic	4539	NM_072046	191138	NM_072046	ZC317.1	hypothetical protein	protein-coding
chrV	937351	-	20	Intergenic	-3308	NM_001313349	178599	NM_070957	Y50D4C.3	hypothetical protein	protein-coding
chrV	5254815	+	20	Intergenic	-1754	NR_068734	13212830	NR_068734	21ur-8852	ncRNA	ncRNA
chrV	972672	-	20	Intergenic	7894	NM_070958	190099	NM_070958	sqv-6	SQuashed Vulva	protein-coding
chrV	14763156	-	20	Intergenic	10220	NM_074244	190115	NM_074244	haf-7	HAlF transporter (PGP related)	protein-coding
chrV	1700259	-	20	Intergenic	1792	NM_071085	189966	NM_071085	srw-90	Serpentine Receptor, class W	protein-coding
chrX	293114	+	80	Intergenic	-4134	NM_075683	180385	NM_075683	R57.2	hypothetical protein	protein-coding
chrX	294807	+	79	Intergenic	-2441	NM_075683	180385	NM_075683	R57.2	hypothetical protein	protein-coding
chrX	293544	-	66	Intergenic	3704	NM_075683	180385	NM_075683	R57.2	hypothetical protein	protein-coding
chrX	293425	+	51	Intergenic	-3823	NM_075683	180385	NM_075683	R57.2	hypothetical protein	protein-coding
chrX	293888	-	46	Intergenic	3360	NM_075683	180385	NM_075683	R57.2	hypothetical protein	protein-coding
chrX	3366993	+	45	Intergenic	-1953	NM_076180	191351	NM_076180	ZK563.2	hypothetical protein	protein-coding
chrX	12416673	+	42	Intergenic	2350	NR_072269	13223188	NR_072269	F17E5.6	ncRNA	ncRNA
chrX	15513011	-	40	Intergenic	1120	NR_072755	13224251	NR_072755	H30A04.6	ncRNA	ncRNA
chrX	294115	-	39	Intergenic	3133	NM_075683	180385	NM_075683	R57.2	hypothetical protein	protein-coding
chrX	8912	-	38	Intergenic	4582	NR_070312	13219013	NR_070312	CE7X_3.3	ncRNA	ncRNA
chrX	1877033	+	36	Intergenic	1301	NR_070408	13219396	NR_070408	mir-4810.1	ncRNA	ncRNA
chrX	21334	+	35	Intergenic	2057	NR_070312	13219013	NR_070312	CE7X_3.3	ncRNA	ncRNA
chrX	11302	+	35	Intergenic	-2192	NR_070312	13219013	NR_070312	CE7X_3.3	ncRNA	ncRNA
chrX	13004000	-	35	Intergenic	4160	NR_072338	13223349	NR_072338	F11C1.13	ncRNA	ncRNA
chrX	10963	+	35	Intergenic	-2531	NR_070312	13219013	NR_070312	CE7X_3.3	ncRNA	ncRNA
chrX	292558	-	34	Intergenic	4690	NM_075683	180385	NM_075683	R57.2	hypothetical protein	protein-coding
chrX	17283047	+	34	Intergenic	10187	NM_078403	183162	NM_078403	C33E10.5	hypothetical protein	protein-coding
chrX	8813	+	34	Intergenic	-4681	NR_070312	13219013	NR_070312	CE7X_3.3	ncRNA	ncRNA
chrX	1468085	-	34	Intergenic	3336	NM_075877	183884	NM_075877	D1005.6	hypothetical protein	protein-coding
chrX	293940	-	34	Intergenic	3308	NM_075683	180385	NM_075683	R57.2	hypothetical protein	protein-coding
chrX	13023960	+	34	Intergenic	-2006	NM_001029316	183747	NM_001029316	npr-10	NeuroPeptide Receptor family	protein-coding
chrX	8146295	+	33	Intergenic	-1390	NM_076972	181072	NM_076972	C02B8.1	hypothetical protein	protein-coding
chrX	3900451	+	33	Intergenic	1226	NR_070776	13220096	NR_070776	F47F2.8	ncRNA	ncRNA
chrX	62106	-	33	Intergenic	-2481	NR_070313	13219021	NR_070313	Y73B3A.23	ncRNA	ncRNA
chrX	12177256	+	33	Intergenic	-1270	NR_072243	13223103	NR_072243	F57G12.4	ncRNA	ncRNA
chrX	8572	+	32	Intergenic	-4922	NR_070312	13219013	NR_070312	CE7X_3.3	ncRNA	ncRNA
chrX	293440	-	32	Intergenic	3808	NM_075683	180385	NM_075683	R57.2	hypothetical protein	protein-coding
chrX	12608215	-	31	Intergenic	-3322	NM_001270266	13223232	NM_001270266	R09A8.9	hypothetical protein	protein-coding
chrX	17220476	-	31	Intergenic	1929	NM_078389	181759	NM_078389	rab-6.2	Ras-related protein Rab-6.2	protein-coding
chrX	62551	-	31	Intergenic	-2926	NR_070313	13219021	NR_070313	Y73B3A.23	ncRNA	ncRNA
chrX	62578	+	31	Intergenic	2953	NR_070313	13219021	NR_070313	Y73B3A.23	ncRNA	ncRNA
chrX	9978	+	30	Intergenic	-3516	NR_070312	13219013	NR_070312	CE7X_3.3	ncRNA	ncRNA
chrX	12607690	-	30	Intergenic	-2797	NM_001270266	13223232	NM_001270266	R09A8.9	hypothetical protein	protein-coding
chrX	3900883	+	30	Intergenic	1658	NR_070776	13220096	NR_070776	F47F2.8	ncRNA	ncRNA
chrX	21490	-	29	Intergenic	-1901	NR_070312	13219013	NR_070312	CE7X_3.3	ncRNA	ncRNA
chrX	10348585	-	29	Intergenic	3467	NR_071963	13222478	NR_071963	21ur-12224	ncRNA	ncRNA
chrX	111466	-	29	Intergenic	2088	NM_075671	190623	NM_075671	elk-2	ELK transcription factor homolog	protein-coding
chrX	17647344	-	29	Intergenic	2758	NM_001047826	4363116	NM_001047826	T23E7.5	hypothetical protein	protein-coding
chrX	1785306	+	28	Intergenic	-1596	NM_001029445	180501	NM_001029444	arg-1	Delta-like protein	protein-coding
chrX	11977052	-	28	Intergenic	2444	NM_077602	181371	NM_077602	set-6	SET (trithorax/polycomb) domain containing	protein-coding
chrX	4901640	-	28	Intergenic	1722	NR_070964	13220453	NR_070964	T07F12.6	ncRNA	ncRNA
chrX	12608095	+	28	Intergenic	3202	NM_001270266	13223232	NM_001270266	R09A8.9	hypothetical protein	protein-coding
chrX	15019079	-	28	Intergenic	-2939	NR_072652	13224074	NR_072652	C18B12.10	ncRNA	ncRNA
chrX	16224223	+	27	Intergenic	4279	NM_078242	184878	NM_078242	F23A7.3	hypothetical protein	protein-coding
chrX	14237154	-	27	Intergenic	1500	NM_077972	181532	NM_077971	K04C1.2	hypothetical protein	protein-coding
chrX	14487753	+	27	Intergenic	1622	NR_072535	13223860	NR_072535	M163.18	ncRNA	ncRNA
chrX	15878863	-	27	Intergenic	3168	NM_078209	181676	NM_078209	gmeb-2	GMEB (Glucocorticoid Modulatory Element Binding protein) transcriptional regulator homolog	protein-coding
chrX	15184298	+	27	Intergenic	-2913	NM_078122	181612	NM_078122	T10B10.3	hypothetical protein	protein-coding
chrX	15000366	-	26	Intergenic	1452	NM_078091	184721	NM_078091	cutl-3	CUTiclin-Like	protein-coding
chrX	12602321	-	26	Intergenic	1233	NM_001029755	3564766	NM_001029755	T24D5.6	hypothetical protein	protein-coding
chrX	9192033	+	26	Intergenic	7927	NM_077149	190745	NM_077149	Y81B9A.2	hypothetical protein	protein-coding
chrX	8211	-	25	Intergenic	-4588	NM_182457	353482	NM_182457	CE7X_3.1	hypothetical protein	protein-coding
chrX	7984162	+	25	Intergenic	-1772	NM_076944	185793	NM_076944	F45E1.4	hypothetical protein	protein-coding
chrX	291736	-	25	Intergenic	5212	NM_182465	353491	NM_182465	Y108F1.1	hypothetical protein	protein-coding
chrX	12177711	+	25	Intergenic	-1485	NR_072244	13223104	NR_072244	F57G12.11	ncRNA	ncRNA
chrX	11367635	-	25	Intergenic	1059	NM_077502	181328	NM_077502	ttyh-1	Protein tweety homolog 1	protein-coding
chrX	291260	-	25	Intergenic	4736	NM_182465	353491	NM_182465	Y108F1.1	hypothetical protein	protein-coding
chrX	11818	+	25	Intergenic	-1676	NR_070312	13219013	NR_070312	CE7X_3.3	ncRNA	ncRNA
chrX	112171	-	25	Intergenic	2529	NM_075670	190633	NM_075670	fbxa-221	F-box A protein	protein-coding
chrX	20976	-	24	Intergenic	-2415	NR_070312	13219013	NR_070312	CE7X_3.3	ncRNA	ncRNA
chrX	293441	-	24	Intergenic	3807	NM_075683	180385	NM_075683	R57.2	hypothetical protein	protein-coding
chrX	17543996	+	24	Intergenic	4566	NM_078436	185136	NM_078436	hlh-29	Helix Loop Helix	protein-coding
chrX	8819190	-	24	Intergenic	-1154	NR_070297	13218901	NR_070297	F53F8.10	ncRNA	ncRNA
chrX	12380825	-	24	Intergenic	2543	NM_077678	184697	NM_077678	glb-13	GLoBin related	protein-coding
chrX	8365	-	24	Intergenic	-4742	NM_182457	353482	NM_182457	CE7X_3.1	hypothetical protein	protein-coding
chrX	1468241	-	24	Intergenic	3492	NM_075877	183884	NM_075877	D1005.6	hypothetical protein	protein-coding
chrX	15876344	-	24	Intergenic	5687	NM_078209	181676	NM_078209	gmeb-2	GMEB (Glucocorticoid Modulatory Element Binding protein) transcriptional regulator homolog	protein-coding
chrX	8769698	+	23	Intergenic	1625	NR_071753	13221974	NR_071753	M02D8.9	ncRNA	ncRNA
chrX	15707952	+	23	Intergenic	-2057	NM_001029828	181661	NM_001029827	nhr-48	Nuclear hormone receptor family member nhr-48	protein-coding
chrX	16779745	+	23	Intergenic	2904	NR_072917	13224614	NR_072917	T01C8.8	ncRNA	ncRNA
chrX	9267632	-	23	Intergenic	-3145	NM_077162	181158	NM_077161	B0416.5	hypothetical protein	protein-coding
chrX	12177728	-	23	Intergenic	1468	NR_072244	13223104	NR_072244	F57G12.11	ncRNA	ncRNA
chrX	16453808	+	23	Intergenic	-3579	NM_078271	3565986	NM_078271	nas-39	Zinc metalloproteinase nas-39	protein-coding
chrX	13502103	-	23	Intergenic	1621	NM_001083291	181471	NM_001083291	sad-1	Serine/threonine kinase SAD-1	protein-coding
chrX	12609145	+	23	Intergenic	-3514	NM_001270267	187722	NM_077706	R09A8.1	hypothetical protein	protein-coding
chrX	9192272	+	23	Intergenic	8166	NM_077149	190745	NM_077149	Y81B9A.2	hypothetical protein	protein-coding
chrX	16046434	+	22	Intergenic	-3380	NM_078224	181684	NM_078224	cpd-2	CarboxyPeptidase D family	protein-coding
chrX	17711922	+	22	Intergenic	-2496	NM_078462	181798	NM_078462	6R55.2	hypothetical protein	protein-coding
chrX	3150005	+	22	Intergenic	2437	NM_076141	180605	NM_076141	C15C7.5	hypothetical protein	protein-coding
chrX	17666381	-	22	Intergenic	-3994	NM_001270359	188798	NM_001270358	nlp-6	Neuropeptide-Like Protein	protein-coding
chrX	11977155	-	22	Intergenic	2547	NM_077602	181371	NM_077602	set-6	SET (trithorax/polycomb) domain containing	protein-coding
chrX	9194827	-	21	Intergenic	-10721	NM_077149	190745	NM_077149	Y81B9A.2	hypothetical protein	protein-coding
chrX	401587	+	21	Intergenic	-3311	NM_075696	187562	NM_075696	R04A9.1	hypothetical protein	protein-coding
chrX	2833056	-	21	Intergenic	-4871	NM_001029795	180573	NM_076090	Y71H10B.1	hypothetical protein	protein-coding
chrX	11994	+	21	Intergenic	-1500	NR_070312	13219013	NR_070312	CE7X_3.3	ncRNA	ncRNA
chrX	14402676	-	21	Intergenic	3431	NM_077999	181541	NM_077999	frpr-17	FMRFamide Peptide Receptor family	protein-coding
chrX	3900812	+	21	Intergenic	1587	NR_070776	13220096	NR_070776	F47F2.8	ncRNA	ncRNA
chrX	9550672	+	21	Intergenic	-2162	NM_077206	181175	NM_077204	F49E2.5	hypothetical protein	protein-coding
chrX	17712219	+	21	Intergenic	-2199	NM_078462	181798	NM_078462	6R55.2	hypothetical protein	protein-coding
chrX	8209	+	21	Intergenic	4586	NM_182457	353482	NM_182457	CE7X_3.1	hypothetical protein	protein-coding
chrX	17488455	+	21	Intergenic	-1735	NM_078432	187897	NM_078432	npr-24	NeuroPeptide Receptor family	protein-coding
chrX	13004159	+	21	Intergenic	-4001	NR_072338	13223349	NR_072338	F11C1.13	ncRNA	ncRNA
chrX	62517	+	21	Intergenic	2892	NR_070313	13219021	NR_070313	Y73B3A.23	ncRNA	ncRNA
chrX	3748215	+	21	Intergenic	4995	NR_070728	13220024	NR_070728	T14G12.8	ncRNA	ncRNA
chrX	17283365	-	21	Intergenic	-10505	NM_078403	183162	NM_078403	C33E10.5	hypothetical protein	protein-coding
chrX	10693	+	21	Intergenic	-2801	NR_070312	13219013	NR_070312	CE7X_3.3	ncRNA	ncRNA
chrX	16862821	+	21	Intergenic	2498	NM_078323	188657	NM_078323	T20F7.3	hypothetical protein	protein-coding
chrX	12607580	+	21	Intergenic	2687	NM_001270266	13223232	NM_001270266	R09A8.9	hypothetical protein	protein-coding
chrX	1903602	-	20	Intergenic	6265	NM_075947	181908	NM_075947	B0294.1	hypothetical protein	protein-coding
chrX	11838972	+	20	Intergenic	-1575	NM_077575	192053	NM_077575	taf-7.1	TAF (TBP-associated transcription factor) family	protein-coding
chrX	12634015	+	20	Intergenic	-1991	NR_072287	13223238	NR_072287	R09A8.8	ncRNA	ncRNA
chrX	10928761	-	20	Intergenic	1007	NR_072056	13222659	NR_072056	T21B6.8	ncRNA	ncRNA
chrX	66262	-	20	Intergenic	-5843	NR_102140	24105217	NR_102140	Y73B3A.31	ncRNA	ncRNA
chrX	17657058	+	20	Intergenic	-5329	NM_001270358	188798	NM_001270358	nlp-6	Neuropeptide-Like Protein	protein-coding
chrI	4667337	-	20	intron (NM_001025787, intron 8 of 9)	-2465	NM_059021	181822	NM_059021	B0041.1	hypothetical protein	protein-coding
chrI	451537	+	23	intron (NM_001025812, intron 8 of 13)	7516	NM_001025812	171635	NM_001025812	tol-1	TOLl (Drosophila) family	protein-coding
chrI	451525	+	22	intron (NM_001025812, intron 8 of 13)	7504	NM_001025812	171635	NM_001025812	tol-1	TOLl (Drosophila) family	protein-coding
chrI	4055068	-	22	intron (NM_001025813, intron 19 of 33)	-2891	NR_050051	13179888	NR_050051	21ur-14824	ncRNA	ncRNA
chrI	8117409	+	28	intron (NM_001025825, intron 3 of 14)	1101	NM_001136277	172597	NM_059825	lin-10	Protein lin-10	protein-coding
chrI	6903593	-	29	intron (NM_001025882, intron 33 of 41)	2975	NM_059568	183571	NM_059568	srb-15	Serpentine receptor class beta-15	protein-coding
chrI	14224271	-	24	intron (NM_001025884, intron 5 of 8)	-2813	NM_001025885	173293	NM_001025884	eya-1	Eyes absent homolog	protein-coding
chrII	5952657	+	23	intron (NM_001025939, intron 7 of 11)	2497	NR_051131	13185198	NR_051131	B0034.17	ncRNA	ncRNA
chrIII	7270165	-	30	intron (NM_001025956, intron 2 of 3)	-803	NM_001025956	176027	NM_001025956	psd-1	Phosphatidylserine decarboxylase proenzyme	protein-coding
chrIII	7270722	-	21	intron (NM_001025957, intron 2 of 4)	-246	NM_001025956	176027	NM_001025956	psd-1	Phosphatidylserine decarboxylase proenzyme	protein-coding
chrIII	8214724	-	27	intron (NM_001026020, intron 1 of 5)	1192	NR_052500	13190381	NR_052500	C30A5.13	ncRNA	ncRNA
chrI	8090116	-	24	intron (NM_001026224, intron 13 of 21)	5619	NM_059823	172595	NM_059823	F18C12.3	hypothetical protein	protein-coding
chrI	15037391	-	35	intron (NM_001026262, intron 4 of 9)	-1025	NM_001026263	173373	NM_001026262	F31C3.2	hypothetical protein	protein-coding
chrI	12572683	-	31	intron (NM_001026272, intron 1 of 10)	-103	NM_001026272	173128	NM_001026272	dlk-1	Dual-Leucine zipper Kinase	protein-coding
chrI	12572156	-	23	intron (NM_001026272, intron 1 of 10)	-630	NM_001026272	173128	NM_001026272	dlk-1	Dual-Leucine zipper Kinase	protein-coding
chrI	14785425	-	24	intron (NM_001026292, intron 5 of 16)	-2360	NM_061174	173345	NM_061174	sur-2	Mediator of RNA polymerase II transcription subunit 23	protein-coding
chrI	12067382	+	20	intron (NM_001026345, intron 2 of 3)	-1115	NM_001026346	173087	NM_001026345	F58D5.2	hypothetical protein	protein-coding
chrI	12058431	-	26	intron (NM_001026347, intron 2 of 6)	-1342	NM_001026347	173085	NM_001026347	ksr-2	Kinase suppressor of Ras B	protein-coding
chrI	12058210	+	20	intron (NM_001026347, intron 2 of 6)	1563	NM_001026347	173085	NM_001026347	ksr-2	Kinase suppressor of Ras B	protein-coding
chrI	11109631	-	33	intron (NM_001026479, intron 21 of 30)	2215	NR_050990	13184617	NR_050990	H20J04.10	ncRNA	ncRNA
chrI	11110032	+	26	intron (NM_001026479, intron 21 of 30)	-1814	NR_050990	13184617	NR_050990	H20J04.10	ncRNA	ncRNA
chrI	11105284	-	24	intron (NM_001026479, intron 21 of 30)	6562	NR_050990	13184617	NR_050990	H20J04.10	ncRNA	ncRNA
chrI	11105340	-	24	intron (NM_001026479, intron 21 of 30)	6506	NR_050990	13184617	NR_050990	H20J04.10	ncRNA	ncRNA
chrI	11107464	+	23	intron (NM_001026479, intron 21 of 30)	-4382	NR_050990	13184617	NR_050990	H20J04.10	ncRNA	ncRNA
chrI	11109758	+	21	intron (NM_001026479, intron 21 of 30)	-2088	NR_050990	13184617	NR_050990	H20J04.10	ncRNA	ncRNA
chrI	11109737	-	21	intron (NM_001026479, intron 21 of 30)	2109	NR_050990	13184617	NR_050990	H20J04.10	ncRNA	ncRNA
chrI	11105732	-	20	intron (NM_001026479, intron 21 of 30)	6114	NR_050990	13184617	NR_050990	H20J04.10	ncRNA	ncRNA
chrI	11109564	-	20	intron (NM_001026479, intron 21 of 30)	2282	NR_050990	13184617	NR_050990	H20J04.10	ncRNA	ncRNA
chrI	11109857	-	20	intron (NM_001026479, intron 21 of 30)	1989	NR_050990	13184617	NR_050990	H20J04.10	ncRNA	ncRNA
chrI	11105309	-	20	intron (NM_001026479, intron 21 of 30)	6537	NR_050990	13184617	NR_050990	H20J04.10	ncRNA	ncRNA
chrI	12916756	-	27	intron (NM_001026554, intron 1 of 4)	-251	NM_001026554	173159	NM_001026554	fkb-8	Peptidyl-prolyl cis-trans isomerase	protein-coding
chrI	948882	+	23	intron (NM_001026573, intron 8 of 8)	2284	NR_050996	13184640	NR_050996	T12C9.8	ncRNA	ncRNA
chrI	2143531	+	25	intron (NM_001026574, intron 7 of 9)	-6363	NR_049965	13179465	NR_049965	Y37E3.25	ncRNA	ncRNA
chrI	2145592	+	32	intron (NM_001026574, intron 9 of 9)	-4302	NR_049965	13179465	NR_049965	Y37E3.25	ncRNA	ncRNA
chrI	2145384	-	22	intron (NM_001026574, intron 9 of 9)	4510	NR_049965	13179465	NR_049965	Y37E3.25	ncRNA	ncRNA
chrI	2134422	+	25	intron (NM_001026575, intron 2 of 10)	5829	NM_001026575	171775	NM_001026574	Y37E3.17	hypothetical protein	protein-coding
chrI	48272	-	30	intron (NM_001026606, intron 2 of 3)	-800	NM_001026606	3565580	NM_001026606	Y48G1C.12	hypothetical protein	protein-coding
chrI	48273	+	27	intron (NM_001026606, intron 2 of 3)	801	NM_001026606	3565580	NM_001026606	Y48G1C.12	hypothetical protein	protein-coding
chrI	2943955	+	20	intron (NM_001026635, intron 11 of 13)	-2374	NM_001129080	6418614	NM_001129080	Y71F9AM.8	hypothetical protein	protein-coding
chrI	2957605	-	27	intron (NM_001026638, intron 1 of 12)	-264	NM_001026638	171868	NM_001026638	bam-2	hypothetical protein	protein-coding
chrI	2956235	+	20	intron (NM_001026638, intron 3 of 12)	1634	NM_001026638	171868	NM_001026638	bam-2	hypothetical protein	protein-coding
chrI	1725549	-	23	intron (NM_001026647, intron 3 of 6)	1139	NM_001313546	171736	NM_058485	tln-1	TaLiN	protein-coding
chrI	13561893	+	24	intron (NM_001026661, intron 4 of 5)	1376	NM_001026661	3565642	NM_001026661	Y87G2A.16	hypothetical protein	protein-coding
chrI	14011181	+	31	intron (NM_001026677, intron 3 of 3)	1296	NM_001026677	3565697	NM_001026677	ZC334.7	hypothetical protein	protein-coding
chrI	14012689	+	20	intron (NM_001026679, intron 1 of 1)	591	NM_001026679	3565006	NM_001026679	ins-28	INSulin related	protein-coding
chrI	11786968	-	29	intron (NM_001026682, intron 5 of 16)	3038	NM_001129093	173058	NM_001026682	vab-10	hypothetical protein	protein-coding
chrI	11786979	-	29	intron (NM_001026682, intron 5 of 16)	3049	NM_001129093	173058	NM_001026682	vab-10	hypothetical protein	protein-coding
chrI	11762755	-	20	intron (NM_001026683, intron 15 of 28)	10800	NR_050611	13182268	NR_050611	ZK1151.4	ncRNA	ncRNA
chrI	11757098	+	24	intron (NM_001026683, intron 20 of 28)	12935	NM_060592	173057	NM_060592	Y47H9B.2	hypothetical protein	protein-coding
chrI	13014022	+	20	intron (NM_001026689, intron 3 of 8)	1813	NM_001026689	173176	NM_001026689	pmr-1	Calcium-transporting ATPase	protein-coding
chrII	9366326	+	27	intron (NM_001026756, intron 11 of 14)	5986	NM_063594	182302	NM_063594	C06C3.3	hypothetical protein	protein-coding
chrII	9365316	+	26	intron (NM_001026758, intron 9 of 13)	6841	NM_001026757	174484	NM_063593	mel-11	hypothetical protein	protein-coding
chrII	11666348	-	23	intron (NM_001026860, intron 15 of 21)	-9201	NR_051741	13187228	NR_051741	C47D12.9	ncRNA	ncRNA
chrII	9337574	-	43	intron (NM_001026880, intron 8 of 11)	-471	NM_001026881	174479	NM_001026880	scp-1	SREBP Cleavage activating Protein (SCAP) homolog	protein-coding
chrII	7343892	-	22	intron (NM_001026929, intron 1 of 9)	2583	NM_001026931	174202	NM_001026929	nhr-21	Nuclear Hormone Receptor family	protein-coding
chrII	10894226	-	20	intron (NM_001026991, intron 3 of 5)	-802	NM_001026991	191781	NM_001026991	sra-10	Serpentine receptor class alpha-10	protein-coding
chrII	8219071	+	26	intron (NM_001027088, intron 5 of 8)	166	NM_001136349	174322	NM_001027088	ifg-1	Initiation Factor 4G (eIF4G) family	protein-coding
chrII	12490551	+	22	intron (NM_001027180, intron 1 of 4)	401	NM_001027180	3565320	NM_001027180	T21B4.15	hypothetical protein	protein-coding
chrII	12523481	-	21	intron (NM_001027181, intron 6 of 9)	-1355	NR_101763	24104911	NR_101763	T21B4.21	ncRNA	ncRNA
chrII	14093596	-	20	intron (NM_001027262, intron 2 of 5)	-1019	NM_001027262	3565880	NM_001027262	col-87	COLlagen	protein-coding
chrII	12703737	+	27	intron (NM_001027263, intron 7 of 15)	9354	NM_001027263	174900	NM_001027263	tbc-17	TBC (Tre-2/Bub2/Cdc16) domain family	protein-coding
chrII	9698856	-	31	intron (NM_001027292, intron 5 of 6)	-1483	NM_001027292	3565602	NM_001027292	Y53C12A.8	hypothetical protein	protein-coding
chrII	14341221	+	21	intron (NM_001027304, intron 5 of 6)	3147	NM_001027304	175087	NM_001027304	ddl-3	Daf-16-Dependent Longevity (WT but not daf-16 lifespan increased)	protein-coding
chrII	10285682	-	22	intron (NM_001027368, intron 6 of 11)	-2105	NM_001027368	174593	NM_001027368	nep-26	NEPrilysin metallopeptidase family	protein-coding
chrIII	6691481	+	21	intron (NM_001027396, intron 1 of 17)	445	NM_001027396	175943	NM_066066	rbf-1	Rabphilin-1	protein-coding
chrIII	4224386	+	23	intron (NM_001027413, intron 1 of 6)	3681	NM_001027413	175545	NM_001027412	mpk-1	Mitogen-activated protein kinase mpk-1	protein-coding
chrIII	6319637	-	26	intron (NM_001027424, intron 10 of 10)	-1871	NM_001027426	175893	NM_001027422	gar-2	G-protein-linked Acetylcholine Receptor	protein-coding
chrIII	10810342	+	21	intron (NM_001027506, intron 6 of 6)	2095	NM_001027507	176511	NM_001027506	klp-7	Kinesin-like protein	protein-coding
chrIII	10324701	-	30	intron (NM_001027583, intron 7 of 8)	-3736	NM_001027583	176445	NM_001027583	T07C4.10	hypothetical protein	protein-coding
chrIII	10324934	+	29	intron (NM_001027583, intron 7 of 8)	3969	NM_001027583	176445	NM_001027583	T07C4.10	hypothetical protein	protein-coding
chrIII	10324603	+	23	intron (NM_001027583, intron 7 of 8)	3638	NM_001027583	176445	NM_001027583	T07C4.10	hypothetical protein	protein-coding
chrIII	6122282	+	21	intron (NM_001027596, intron 8 of 10)	3439	NM_171151	175862	NM_171151	kin-18	Serine/threonine-protein kinase SULU	protein-coding
chrIII	10670517	+	27	intron (NM_001027665, intron 5 of 9)	3656	NM_001027667	176490	NM_001027665	cnt-2	CeNTaurin	protein-coding
chrIII	10672512	-	27	intron (NM_001027665, intron 5 of 9)	-5651	NM_001027667	176490	NM_001027665	cnt-2	CeNTaurin	protein-coding
chrIII	10670560	-	20	intron (NM_001027665, intron 5 of 9)	-3699	NM_001027667	176490	NM_001027665	cnt-2	CeNTaurin	protein-coding
chrIII	6135054	-	20	intron (NM_001027695, intron 1 of 11)	-1033	NM_001027698	175863	NM_001027695	mvk-1	MeValonate Kinase	protein-coding
chrIII	13301670	+	29	intron (NM_001027701, intron 5 of 5)	1642	NR_003437	4926987	NR_003437	Y43F4B.11	ncRNA	ncRNA
chrIII	11420959	-	28	intron (NM_001027712, intron 17 of 21)	3990	NR_051944	13188145	NR_051944	Y46E12BL.7	ncRNA	ncRNA
chrIII	11064668	-	26	intron (NM_001027715, intron 4 of 8)	-1211	NM_001027715	176536	NM_001027715	rsa-2	Regulator of Spindle Assembly	protein-coding
chrIII	11064639	-	24	intron (NM_001027715, intron 4 of 8)	-1182	NM_001027715	176536	NM_001027715	rsa-2	Regulator of Spindle Assembly	protein-coding
chrIII	11065610	+	24	intron (NM_001027715, intron 6 of 8)	-1129	NR_052728	13191292	NR_052728	W09D6.10	ncRNA	ncRNA
chrIII	12404540	-	22	intron (NM_001027724, intron 15 of 15)	-4744	NR_052801	13191584	NR_052801	Y49E10.32	ncRNA	ncRNA
chrIII	12081571	-	26	intron (NM_001027770, intron 2 of 3)	-2591	NM_001027770	176641	NM_067174	nob-1	kNOB-like posterior (NO Backside)	protein-coding
chrIV	786634	-	20	intron (NM_001028061, intron 4 of 4)	-413	NM_001307704	176905	NM_001028060	F56B3.4	hypothetical protein	protein-coding
chrIV	992570	-	21	intron (NM_001028339, intron 2 of 6)	-278	NM_001028340	176918	NM_001028339	Y55F3AM.6	hypothetical protein	protein-coding
chrIV	1472231	-	33	intron (NM_001028412, intron 2 of 8)	-2861	NM_001028412	259552	NM_001028411	Y77E11A.12	hypothetical protein	protein-coding
chrIV	1471988	-	20	intron (NM_001028412, intron 2 of 8)	-3104	NM_001028412	259552	NM_001028411	Y77E11A.12	hypothetical protein	protein-coding
chrIV	3619631	+	33	intron (NM_001028431, intron 2 of 2)	-1861	NM_001028432	24105307	NM_001028432	cha-1	Choline O-acetyltransferase	protein-coding
chrV	18368204	-	33	intron (NM_001028466, intron 1 of 1)	-190	NM_001028466	3565450	NM_001028466	C08E8.6	hypothetical protein	protein-coding
chrV	5435391	-	29	intron (NM_001028598, intron 7 of 11)	-1370	NM_001028599	178928	NM_001028598	acl-6	ACyLtransferase-like	protein-coding
chrV	20429820	+	24	intron (NM_001028776, intron 5 of 6)	4405	NM_001028776	3565253	NM_001028776	fce-2	CAAX prenyl protease 2 homolog	protein-coding
chrV	13527980	+	26	intron (NM_001028907, intron 4 of 6)	2711	NM_001269586	179835	NM_001269585	ttr-44	TransThyretin-Related family domain	protein-coding
chrV	13527946	+	22	intron (NM_001028907, intron 4 of 6)	2745	NM_001269586	179835	NM_001269585	ttr-44	TransThyretin-Related family domain	protein-coding
chrV	6184045	-	20	intron (NM_001029030, intron 25 of 33)	11641	NR_068848	13213139	NR_068848	H05O09.3	ncRNA	ncRNA
chrV	2195000	-	25	intron (NM_001029097, intron 7 of 8)	-2500	NM_001029098	178696	NM_001029097	nhr-13	Nuclear hormone receptor family member nhr-13	protein-coding
chrX	15571190	+	20	intron (NM_001029160, intron 5 of 7)	2337	NM_001029161	181644	NM_001029160	dyn-1	Dynamin	protein-coding
chrX	15571859	+	32	intron (NM_001029160, intron 6 of 7)	3006	NM_001029161	181644	NM_001029160	dyn-1	Dynamin	protein-coding
chrX	4533753	-	29	intron (NM_001029194, intron 3 of 11)	-922	NM_001029195	180725	NM_001029194	nhr-35	Nuclear hormone receptor family member nhr-35	protein-coding
chrX	14319493	-	26	intron (NM_001029220, intron 4 of 7)	-778	NM_001029220	3564775	NM_001029220	C11H1.9	hypothetical protein	protein-coding
chrX	4288150	-	25	intron (NM_001029309, intron 2 of 8)	-552	NM_001029310	180703	NM_001029309	cka-2	Choline kinase A2	protein-coding
chrX	2638938	-	20	intron (NM_001029540, intron 3 of 21)	1146	NM_076071	186260	NM_076071	F54G2.2	hypothetical protein	protein-coding
chrX	1323353	-	28	intron (NM_001029571, intron 2 of 10)	-1995	NM_001029571	180475	NM_001029571	pdk-1	3-phosphoinositide-dependent protein kinase 1	protein-coding
chrX	6757261	+	20	intron (NM_001029655, intron 7 of 19)	4396	NM_001029655	180943	NM_001029655	abts-4	Anion/Bicarbonate TranSporter family	protein-coding
chrX	2423336	+	25	intron (NM_001029718, intron 6 of 14)	-3142	NR_070499	13219584	NR_070499	T07D1.11	ncRNA	ncRNA
chrX	4597952	+	22	intron (NM_001029733, intron 15 of 18)	2010	NM_001029734	259704	NM_001029733	spat-3	Suppressor of PAr-Two defect	protein-coding
chrX	14461048	-	23	intron (NM_001029794, intron 2 of 4)	-769	NM_001029794	3565649	NM_001029794	Y66C5A.2	hypothetical protein	protein-coding
chrI	9011735	-	20	intron (NM_001037886, intron 8 of 13)	-2116	NM_001037887	172720	NM_001037886	rbpl-1	Retinoblastoma Binding Protein Like	protein-coding
chrI	2117761	-	23	intron (NM_001037896, intron 2 of 8)	-760	NM_001037896	171773	NM_001037896	fpn-1.1	FerroPortiN	protein-coding
chrII	1327505	-	22	intron (NM_001038241, intron 1 of 18)	-497	NM_001038241	173513	NM_001038241	jip-1	JNK Interacting Protein (scaffold protein)	protein-coding
chrII	1340994	+	28	intron (NM_001038241, intron 11 of 18)	1288	NM_001038243	173513	NM_001038241	jip-1	JNK Interacting Protein (scaffold protein)	protein-coding
chrIII	4838351	-	22	intron (NM_001038270, intron 2 of 5)	-652	NM_001038270	3896747	NM_001038270	acbp-7	Acyl-Coenzyme A Binding Protein	protein-coding
chrI	3224075	-	24	intron (NM_001047242, intron 3 of 3)	1123	NM_058724	190260	NM_058724	rom-5	RhOMboid (Drosophila) related	protein-coding
chrII	7743839	+	33	intron (NM_001047258, intron 1 of 11)	1495	NM_001047258	174250	NM_063222	cpna-2	Copine family protein 2	protein-coding
chrII	759558	+	26	intron (NM_001047272, intron 3 of 5)	-2669	NM_001267095	3565208	NM_001047272	C08G5.7	hypothetical protein	protein-coding
chrII	760620	-	25	intron (NM_001047272, intron 3 of 5)	-1729	NM_001047273	3565208	NM_001047272	C08G5.7	hypothetical protein	protein-coding
chrII	6183541	-	20	intron (NM_001047309, intron 4 of 6)	-477	NM_001047310	185570	NM_001047309	F40H3.1	hypothetical protein	protein-coding
chrII	12501061	-	20	intron (NM_001047344, intron 2 of 8)	-1735	NM_001047345	174890	NM_001047344	ador-1	ADenOsine Receptor homolog	protein-coding
chrII	12499256	+	23	intron (NM_001047344, intron 3 of 8)	-2933	NM_064265	188673	NM_064265	T21B4.3	hypothetical protein	protein-coding
chrIII	5012345	+	29	intron (NM_001047402, intron 4 of 9)	-2316	NR_101815	24104815	NR_101815	R144.18	ncRNA	ncRNA
chrIII	9235836	+	21	intron (NM_001047410, intron 2 of 9)	400	NM_001047411	176302	NM_001047410	T23G5.2	CRAL-TRIO domain-containing protein T23G5.2	protein-coding
chrIV	16308449	-	25	intron (NM_001047496, intron 1 of 3)	-256	NM_001047496	186939	NM_001047496	rac-2	Ras-related protein rac-2	protein-coding
chrIV	15016874	-	24	intron (NM_001047561, intron 3 of 7)	-2862	NM_001047560	178416	NM_001047560	Y41E3.7	hypothetical protein	protein-coding
chrIV	15016814	-	24	intron (NM_001047561, intron 3 of 7)	-2802	NM_001047560	178416	NM_001047560	Y41E3.7	hypothetical protein	protein-coding
chrIV	15018751	-	22	intron (NM_001047561, intron 3 of 7)	1166	NM_001047562	178416	NM_001047560	Y41E3.7	hypothetical protein	protein-coding
chrV	6029871	-	26	intron (NM_001047643, intron 2 of 8)	-487	NM_001047644	178990	NM_001047643	dhs-17	DeHydrogenases, Short chain	protein-coding
chrV	6029202	-	36	intron (NM_001047643, intron 4 of 8)	-1156	NM_001047644	178990	NM_001047643	dhs-17	DeHydrogenases, Short chain	protein-coding
chrV	6029171	-	25	intron (NM_001047643, intron 4 of 8)	-1187	NM_001047644	178990	NM_001047643	dhs-17	DeHydrogenases, Short chain	protein-coding
chrV	14000239	+	21	intron (NM_001047667, intron 2 of 12)	2143	NM_001047667	179894	NM_001047667	ric-7	hypothetical protein	protein-coding
chrX	17462546	+	30	intron (NM_001047835, intron 5 of 9)	1426	NM_001047835	181777	NM_001047835	slc-17.1	SLC (SoLute Carrier) homolog	protein-coding
chrIII	11800895	-	25	intron (NM_001083170, intron 10 of 15)	-5199	NM_001083169	182864	NM_001083169	twk-39	TWiK family of potassium channels	protein-coding
chrIII	11831804	+	24	intron (NM_001083183, intron 7 of 7)	1793	NM_001083184	176614	NM_001083183	ntl-3	NOT-Like (yeast CCR4/NOT complex component)	protein-coding
chrIII	11831849	-	22	intron (NM_001083183, intron 7 of 7)	-1748	NM_001083184	176614	NM_001083183	ntl-3	NOT-Like (yeast CCR4/NOT complex component)	protein-coding
chrIII	13683437	+	20	intron (NM_001083186, intron 8 of 18)	2907	NM_001083186	191342	NM_001083186	dyf-2	hypothetical protein	protein-coding
chrI	13284667	+	27	intron (NM_001129024, intron 2 of 6)	1661	NM_060934	173193	NM_060934	M01E5.3	hypothetical protein	protein-coding
chrI	13284786	+	22	intron (NM_001129024, intron 2 of 6)	1542	NM_060934	173193	NM_060934	M01E5.3	hypothetical protein	protein-coding
chrI	13284825	-	20	intron (NM_001129024, intron 2 of 6)	-1503	NM_060934	173193	NM_060934	M01E5.3	hypothetical protein	protein-coding
chrI	1915069	-	25	intron (NM_001129082, intron 10 of 13)	1161	NM_170807	171761	NM_170807	Y51F10.7	hypothetical protein	protein-coding
chrI	11161659	+	22	intron (NM_001129094, intron 3 of 5)	1619	NM_001129094	6418616	NM_001129094	ZK39.10	hypothetical protein	protein-coding
chrI	14194853	+	26	intron (NM_001129097, intron 1 of 8)	1423	NM_001129097	3565651	NM_001026706	gopc-1	GOlgi-associated PDZ and Coiled-coil motif protein	protein-coding
chrII	14478198	+	29	intron (NM_001129113, intron 3 of 10)	1353	NM_064604	175104	NM_064604	C13B4.1	hypothetical protein	protein-coding
chrII	10254648	-	30	intron (NM_001129142, intron 6 of 19)	-3414	NM_063810	174591	NM_063810	F54B3.1	hypothetical protein	protein-coding
chrII	10843275	-	29	intron (NM_001129153, intron 1 of 3)	-287	NM_001129153	6418631	NM_001129153	M106.8	hypothetical protein	protein-coding
chrII	8490473	+	28	intron (NM_001129168, intron 18 of 23)	-1646	NM_001267224	174359	NM_001027175	T13H5.1	Protein-tyrosine-phosphatase	protein-coding
chrIII	3728850	-	21	intron (NM_001129223, intron 2 of 8)	-702	NM_001129223	6418647	NM_001129223	F34D10.9	hypothetical protein	protein-coding
chrIII	12873701	-	33	intron (NM_001129255, intron 2 of 3)	-852	NM_067274	176702	NM_067274	mrg-1	human MRG (Mortality factor-Related Gene) related	protein-coding
chrIII	11939233	+	29	intron (NM_001129263, intron 9 of 11)	-2353	NR_131452	24105166	NR_131452	mir-8211	ncRNA	ncRNA
chrIV	4006129	-	24	intron (NM_001129329, intron 3 of 4)	-1590	NM_001129329	177155	NM_001129329	W02C12.2	hypothetical protein	protein-coding
chrIV	3082133	-	38	intron (NM_001129353, intron 6 of 12)	1014	NR_053016	13192536	NR_053016	Y67D8C.19	ncRNA	ncRNA
chrV	15729601	+	34	intron (NM_001129591, intron 3 of 4)	912	NM_001129591	6418812	NM_001129591	Y6E2A.10	hypothetical protein	protein-coding
chrX	496179	+	22	intron (NM_001129615, intron 5 of 6)	2214	NM_001129615	181922	NM_001129615	B0310.1	hypothetical protein	protein-coding
chrX	2808690	-	20	intron (NM_001129634, intron 3 of 4)	-933	NM_001129634	6418836	NM_001129634	C14A11.9	hypothetical protein	protein-coding
chrI	8303341	+	28	intron (NM_001136305, intron 3 of 10)	-2140	NR_050301	13181115	NR_050301	F52B5.9	ncRNA	ncRNA
chrIII	4709535	-	21	intron (NM_001136369, intron 1 of 6)	-322	NM_001136369	7040191	NM_001136369	T04A8.18	hypothetical protein	protein-coding
chrI	592559	+	20	intron (NM_001261950, intron 18 of 28)	7437	NM_001306283	24104647	NM_001306283	F56A6.8	hypothetical protein	protein-coding
chrI	586381	+	26	intron (NM_001261950, intron 28 of 28)	1259	NM_001306283	24104647	NM_001306283	F56A6.8	hypothetical protein	protein-coding
chrI	1674521	+	37	intron (NM_001262100, intron 3 of 4)	-1810	NM_001026650	171731	NM_001026650	Y71G12B.23	hypothetical protein	protein-coding
chrI	1674538	-	24	intron (NM_001262100, intron 3 of 4)	1827	NM_001026650	171731	NM_001026650	Y71G12B.23	hypothetical protein	protein-coding
chrI	1674499	-	21	intron (NM_001262100, intron 3 of 4)	1788	NM_001026650	171731	NM_001026650	Y71G12B.23	hypothetical protein	protein-coding
chrI	1730793	+	21	intron (NM_001262110, intron 1 of 5)	896	NM_001262110	171736	NM_058485	tln-1	TaLiN	protein-coding
chrI	2815323	+	20	intron (NM_001262315, intron 28 of 28)	-1163	NM_058650	171847	NM_058650	W03D8.5	Major sperm protein	protein-coding
chrI	3397308	-	28	intron (NM_001262433, intron 16 of 32)	-5505	NM_001037894	3896724	NM_001037894	W05F2.4	hypothetical protein	protein-coding
chrI	3395274	-	20	intron (NM_001262433, intron 19 of 32)	-7539	NM_001037894	3896724	NM_001037894	W05F2.4	hypothetical protein	protein-coding
chrI	8447514	+	20	intron (NM_001263848, intron 6 of 9)	1337	NM_001263849	172635	NM_001263848	F10D11.6	hypothetical protein	protein-coding
chrI	9255773	-	24	intron (NM_001264109, intron 15 of 17)	1421	NM_001026290	3565870	NM_001026290	F36H2.5	hypothetical protein	protein-coding
chrI	10765066	+	20	intron (NM_001264561, intron 6 of 11)	1423	NM_001313505	172981	NM_001026422	daf-16	Forkhead box protein O	protein-coding
chrI	11928589	+	27	intron (NM_001264832, intron 2 of 4)	909	NM_001264832	187639	NM_001264832	wve-1	WAVE (actin cytoskeleton modulator) homolog	protein-coding
chrI	11928437	+	21	intron (NM_001264832, intron 2 of 4)	-1011	NM_001264833	187639	NM_001264832	wve-1	WAVE (actin cytoskeleton modulator) homolog	protein-coding
chrI	12523931	-	25	intron (NM_001264989, intron 2 of 6)	-422	NM_001264990	187291	NM_001047212	K11D2.4	hypothetical protein	protein-coding
chrI	13165066	-	38	intron (NM_001265159, intron 5 of 28)	-2578	NM_001265159	173181	NM_001265159	F22G12.5	hypothetical protein	protein-coding
chrI	13466819	+	20	intron (NM_001265239, intron 3 of 9)	-1984	NM_001265240	173216	NM_001265239	Y48G10A.4	hypothetical protein	protein-coding
chrII	229792	-	22	intron (NM_001267078, intron 4 of 9)	1749	NM_001313672	173408	NM_001267078	Y43H11AL.1	hypothetical protein	protein-coding
chrII	227665	+	20	intron (NM_001267078, intron 6 of 9)	378	NM_001313672	173408	NM_001267078	Y43H11AL.1	hypothetical protein	protein-coding
chrII	746299	-	32	intron (NM_001267093, intron 6 of 6)	-1005	NM_001267094	182427	NM_001267093	snt-6	SyNapTotagmin	protein-coding
chrII	1148108	+	29	intron (NM_001267098, intron 8 of 10)	4165	NM_001027229	173500	NM_001027229	pod-2	hypothetical protein	protein-coding
chrII	4850717	-	35	intron (NM_001267163, intron 1 of 2)	-509	NM_001267163	4363018	NM_001267163	T23B7.3	hypothetical protein	protein-coding
chrII	6254068	+	21	intron (NM_001267183, intron 3 of 6)	1927	NM_001267184	174035	NM_001267183	F13H8.5	hypothetical protein	protein-coding
chrII	7312597	+	27	intron (NM_001267194, intron 6 of 7)	1122	NM_001267195	185802	NM_001267194	cnep-1	CTD nuclear envelope phosphatase 1 homolog	protein-coding
chrII	8544308	+	22	intron (NM_001267229, intron 11 of 14)	-1345	NM_063404	189090	NM_063404	decr-1.2	Uncharacterized oxidoreductase W01C9.4	protein-coding
chrII	10458384	+	30	intron (NM_001267321, intron 1 of 8)	658	NM_001267321	259463	NM_001047369	ZK673.11	hypothetical protein	protein-coding
chrII	10721891	+	30	intron (NM_001267331, intron 4 of 15)	305	NM_001267332	174654	NM_001267331	mks-5	Protein fantom	protein-coding
chrII	11386359	+	27	intron (NM_001267368, intron 9 of 11)	-1294	NR_051699	13187115	NR_051699	21ur-13330	ncRNA	ncRNA
chrII	12669411	+	20	intron (NM_001267421, intron 2 of 5)	177	NM_001267422	189666	NM_001267421	rgs-4	Regulator of G protein Signaling	protein-coding
chrII	12670329	-	26	intron (NM_001267421, intron 4 of 5)	-1095	NM_001267422	189666	NM_001267421	rgs-4	Regulator of G protein Signaling	protein-coding
chrII	12916929	+	24	intron (NM_001267429, intron 3 of 4)	1651	NM_001267430	174931	NM_001267429	F58G1.2	hypothetical protein	protein-coding
chrII	12917264	-	20	intron (NM_001267429, intron 3 of 4)	-1316	NM_001267430	174931	NM_001267429	F58G1.2	hypothetical protein	protein-coding
chrII	13102936	+	21	intron (NM_001267447, intron 11 of 15)	-4731	NM_001267445	190749	NM_001267445	col-86	COLlagen	protein-coding
chrII	13103179	-	21	intron (NM_001267447, intron 11 of 15)	4774	NM_001026956	174955	NM_001026956	pqn-32	Prion-like-(Q/N-rich)-domain-bearing protein	protein-coding
chrII	14128902	-	35	intron (NM_001267489, intron 6 of 7)	2124	NM_001267487	175064	NM_001267487	K09E4.3	hypothetical protein	protein-coding
chrII	14128606	-	32	intron (NM_001267489, intron 6 of 7)	1828	NM_001267487	175064	NM_001267487	K09E4.3	hypothetical protein	protein-coding
chrII	14128646	-	21	intron (NM_001267489, intron 6 of 7)	1868	NM_001267487	175064	NM_001267487	K09E4.3	hypothetical protein	protein-coding
chrII	14128484	-	21	intron (NM_001267489, intron 6 of 7)	1706	NM_001267487	175064	NM_001267487	K09E4.3	hypothetical protein	protein-coding
chrII	14397484	+	23	intron (NM_001267500, intron 10 of 15)	2069	NR_131781	13187948	NR_131781	mir-5595	ncRNA	ncRNA
chrII	14393475	+	26	intron (NM_001267500, intron 4 of 15)	1797	NM_001313610	175098	NM_064593	nurf-1	NURF (nucleosome remodeling factor) complex homolog	protein-coding
chrII	14393604	-	24	intron (NM_001267500, intron 4 of 15)	-1926	NM_001313610	175098	NM_064593	nurf-1	NURF (nucleosome remodeling factor) complex homolog	protein-coding
chrII	14394496	-	28	intron (NM_001267500, intron 5 of 15)	-2818	NM_001313610	175098	NM_064593	nurf-1	NURF (nucleosome remodeling factor) complex homolog	protein-coding
chrIII	1009402	-	41	intron (NM_001267908, intron 4 of 4)	-959	NM_001267909	13188384	NM_001267908	Y34F4.6	hypothetical protein	protein-coding
chrIII	2040126	+	20	intron (NM_001267923, intron 11 of 18)	4897	NM_001267924	175342	NM_001267923	dpy-1	DumPY: shorter than wild-type	protein-coding
chrIII	3755100	+	20	intron (NM_001267950, intron 9 of 20)	-2706	NM_001267951	175486	NM_001267950	F34D10.6	hypothetical protein	protein-coding
chrIII	3862829	+	27	intron (NM_001267952, intron 1 of 9)	111	NM_001267952	175499	NM_001267952	brc-1	BRCa homolog (tumor suppressor gene Brca1)	protein-coding
chrIII	3862412	-	34	intron (NM_001267952, intron 2 of 9)	-528	NM_001267952	175499	NM_001267952	brc-1	BRCa homolog (tumor suppressor gene Brca1)	protein-coding
chrIII	9514089	-	27	intron (NM_001268075, intron 1 of 1)	-282	NM_001268075	13190818	NM_001268075	F55H2.8	hypothetical protein	protein-coding
chrIII	10462477	-	20	intron (NM_001268150, intron 4 of 12)	-802	NM_001129218	176465	NM_001026059	atx-2	human ATX (ataxin) related	protein-coding
chrIII	11333490	+	20	intron (NM_001268197, intron 3 of 7)	-1237	NM_001268194	176564	NM_067057	T28D6.5	hypothetical protein	protein-coding
chrIII	11755901	+	31	intron (NM_001268210, intron 1 of 7)	612	NM_001268210	176609	NM_001268210	gbf-1	hypothetical protein	protein-coding
chrIII	11755790	+	21	intron (NM_001268210, intron 1 of 7)	723	NM_001268210	176609	NM_001268210	gbf-1	hypothetical protein	protein-coding
chrIII	11830297	-	30	intron (NM_001268213, intron 4 of 4)	-442	NM_001268214	176613	NM_001268213	rsp-8	SR Protein (splicing factor)	protein-coding
chrIII	12047221	-	22	intron (NM_001268226, intron 12 of 27)	-329	NM_001268228	176638	NM_001027784	Y79H2A.3	hypothetical protein	protein-coding
chrIII	12036884	-	28	intron (NM_001268226, intron 22 of 27)	4315	NM_067168	190740	NM_067168	Y79H2A.4	hypothetical protein	protein-coding
chrIII	12036905	+	22	intron (NM_001268226, intron 22 of 27)	-4294	NM_067168	190740	NM_067168	Y79H2A.4	hypothetical protein	protein-coding
chrIII	12439563	-	22	intron (NM_001268241, intron 2 of 4)	-606	NR_052802	176670	NM_001268241	fbxa-218	F-box A protein	protein-coding
chrIII	12644553	-	24	intron (NM_001268248, intron 16 of 21)	-129	NM_001312970	176683	NM_001268248	pqn-80	Prion-like-(Q/N-rich)-domain-bearing protein	protein-coding
chrIII	12630967	+	23	intron (NM_001268248, intron 5 of 21)	485	NM_001312966	176683	NM_001268248	pqn-80	Prion-like-(Q/N-rich)-domain-bearing protein	protein-coding
chrIII	12630838	-	21	intron (NM_001268248, intron 5 of 21)	-356	NM_001312966	176683	NM_001268248	pqn-80	Prion-like-(Q/N-rich)-domain-bearing protein	protein-coding
chrIII	12733065	+	22	intron (NM_001268250, intron 11 of 16)	670	NM_001268253	190954	NM_001268250	ssl-1	Helicase ssl-1	protein-coding
chrIII	12737421	+	31	intron (NM_001268250, intron 13 of 16)	5026	NM_001268253	190954	NM_001268250	ssl-1	Helicase ssl-1	protein-coding
chrIII	13316985	+	25	intron (NM_001268264, intron 2 of 4)	1952	NM_001268264	176753	NM_001268264	Y43F4B.9	hypothetical protein	protein-coding
chrIII	13316887	+	22	intron (NM_001268264, intron 2 of 4)	1854	NM_001268264	176753	NM_001268264	Y43F4B.9	hypothetical protein	protein-coding
chrIII	13316755	+	21	intron (NM_001268264, intron 2 of 4)	1722	NM_001268264	176753	NM_001268264	Y43F4B.9	hypothetical protein	protein-coding
chrIV	368198	-	24	intron (NM_001268291, intron 12 of 22)	4376	NM_001038368	176855	NM_001028379	fln-1	FiLamiN (actin binding protein) homolog	protein-coding
chrIV	4006888	-	24	intron (NM_001268326, intron 1 of 3)	-831	NM_001129329	177155	NM_001129329	W02C12.2	hypothetical protein	protein-coding
chrIV	8749673	+	20	intron (NM_001268395, intron 4 of 11)	1866	NM_001268395	177683	NM_001027964	parg-1	Poly Adp-Ribose (ADP-ribose) Glycohydrolase	protein-coding
chrIV	8750353	-	28	intron (NM_001268395, intron 6 of 11)	-2494	NR_101938	24104456	NR_101938	F20C5.10	ncRNA	ncRNA
chrIV	8962083	+	22	intron (NM_001268428, intron 5 of 5)	-1142	NR_101940	24104365	NR_101940	anr-8	ncRNA	ncRNA
chrIV	9356582	-	22	intron (NM_001268458, intron 17 of 32)	1031	NM_001268456	182492	NM_001268456	pezo-1	Piezo-type mechanosensitive ion channel component	protein-coding
chrIV	10040304	-	28	intron (NM_001268528, intron 2 of 3)	-466	NM_001268528	188051	NM_001268528	dhs-31	DeHydrogenases, Short chain	protein-coding
chrIV	10345964	-	25	intron (NM_001268551, intron 2 of 18)	1312	NR_056528	13197780	NR_056528	21ur-14024	ncRNA	ncRNA
chrIV	10365135	-	24	intron (NM_001268555, intron 4 of 6)	-878	NM_001268556	177924	NM_001268555	sir-2.1	NAD-dependent protein deacetylase sir-2.1	protein-coding
chrIV	10928173	-	40	intron (NM_001268591, intron 11 of 12)	-3501	NM_001268593	177987	NM_001268591	dnc-1	DyNactin Complex component	protein-coding
chrIV	12672558	-	22	intron (NM_001268727, intron 33 of 35)	1795	NR_056844	3565360	NR_056844	VT23B5.1	ncRNA	ncRNA
chrIV	13016817	-	23	intron (NM_001268765, intron 5 of 11)	-7204	NR_056864	13198772	NR_056864	21ur-15150	ncRNA	ncRNA
chrIV	13016276	-	22	intron (NM_001268765, intron 5 of 11)	-6663	NR_056864	13198772	NR_056864	21ur-15150	ncRNA	ncRNA
chrIV	13140254	+	28	intron (NM_001268773, intron 5 of 5)	2076	NM_001268774	184245	NM_001268773	F09E8.1	hypothetical protein	protein-coding
chrIV	13140399	-	21	intron (NM_001268773, intron 5 of 5)	-1931	NM_001268774	184245	NM_001268773	F09E8.1	hypothetical protein	protein-coding
chrIV	13301818	-	28	intron (NM_001268796, intron 2 of 4)	-1012	NM_001268796	178289	NM_001268796	csn-6	COP-9 SigNalosome subunit	protein-coding
chrIV	14073138	+	32	intron (NM_001268851, intron 3 of 4)	1613	NM_001028264	178362	NM_001028264	lst-3	Lateral Signaling Target	protein-coding
chrIV	15045201	+	23	intron (NM_001268924, intron 7 of 9)	988	NM_001268926	178421	NM_001268924	Y41E3.11	hypothetical protein	protein-coding
chrIV	16960444	-	32	intron (NM_001268984, intron 7 of 8)	-6965	NM_001313037	191000	NM_070612	rom-3	RhOMboid (Drosophila) related	protein-coding
chrIV	16960383	-	29	intron (NM_001268984, intron 7 of 8)	-7026	NM_001313037	191000	NM_070612	rom-3	RhOMboid (Drosophila) related	protein-coding
chrIV	16960099	-	24	intron (NM_001268984, intron 7 of 8)	-7310	NM_001313037	191000	NM_070612	rom-3	RhOMboid (Drosophila) related	protein-coding
chrIV	16960039	+	21	intron (NM_001268984, intron 7 of 8)	7370	NM_001313037	191000	NM_070612	rom-3	RhOMboid (Drosophila) related	protein-coding
chrIV	17433365	+	25	intron (NM_001269027, intron 12 of 13)	-2025	NM_070708	182288	NM_070708	lact-6	beta-LACTamase domain containing	protein-coding
chrV	5277277	-	28	intron (NM_001269130, intron 3 of 4)	-769	NM_001269130	178917	NM_001269130	B0238.9	hypothetical protein	protein-coding
chrV	6289055	+	24	intron (NM_001269136, intron 1 of 1)	115	NM_001269136	13213180	NM_001269136	K12B6.11	hypothetical protein	protein-coding
chrV	7192942	-	23	intron (NM_001269151, intron 1 of 5)	-262	NM_001129433	179105	NM_001129433	F09G2.8	Probable phospholipase D F09G2.8	protein-coding
chrV	7190333	-	24	intron (NM_001269151, intron 3 of 5)	-2871	NM_001129433	179105	NM_001129433	F09G2.8	Probable phospholipase D F09G2.8	protein-coding
chrV	8696269	-	20	intron (NM_001269174, intron 1 of 3)	-216	NM_001269175	191099	NM_001269174	ZC190.10	hypothetical protein	protein-coding
chrV	13464279	+	20	intron (NM_001269578, intron 4 of 7)	-1007	NM_001269579	179828	NM_001269578	frm-10	FERM domain (protein4.1-ezrin-radixin-moesin) family	protein-coding
chrV	13466082	-	34	intron (NM_001269578, intron 6 of 7)	-796	NM_001269579	179828	NM_001269578	frm-10	FERM domain (protein4.1-ezrin-radixin-moesin) family	protein-coding
chrV	13466076	+	26	intron (NM_001269578, intron 6 of 7)	790	NM_001269579	179828	NM_001269578	frm-10	FERM domain (protein4.1-ezrin-radixin-moesin) family	protein-coding
chrV	14186967	+	26	intron (NM_001269640, intron 5 of 16)	1197	NM_001269641	179921	NM_001269640	ZC376.6	hypothetical protein	protein-coding
chrV	14601623	+	25	intron (NM_001269671, intron 1 of 7)	1366	NM_001269671	187832	NM_001269671	glb-22	GLoBin related	protein-coding
chrV	16541774	-	22	intron (NM_001269784, intron 7 of 10)	2009	NM_001269785	180109	NM_001269784	Y32B12B.2	hypothetical protein	protein-coding
chrV	16557397	-	20	intron (NM_001269786, intron 4 of 7)	2720	NM_001269787	180110	NM_001269786	Y32B12B.4	hypothetical protein	protein-coding
chrV	17373171	+	22	intron (NM_001269812, intron 6 of 8)	3507	NM_001269812	180151	NM_001269812	Y20C6A.1	hypothetical protein	protein-coding
chrV	17627004	+	20	intron (NM_001269822, intron 4 of 4)	1824	NM_001269822	13217928	NM_001269822	F57G4.11	hypothetical protein	protein-coding
chrV	17629762	+	23	intron (NM_001269823, intron 1 of 1)	922	NM_001269823	13217929	NM_001269823	F57G4.10	hypothetical protein	protein-coding
chrV	18492564	+	21	intron (NM_001269872, intron 1 of 20)	286	NM_001029088	180203	NM_001029088	slo-1	Calcium-activated potassium channel slo-1	protein-coding
chrV	18678206	-	34	intron (NM_001269892, intron 1 of 7)	-118	NM_001269892	190560	NM_001029108	Y69H2.10	hypothetical protein	protein-coding
chrV	18678214	+	23	intron (NM_001269892, intron 1 of 7)	126	NM_001269892	190560	NM_001029108	Y69H2.10	hypothetical protein	protein-coding
chrV	19518359	+	32	intron (NM_001269945, intron 20 of 21)	-1068	NR_070239	13218556	NR_070239	Y43F8B.26	ncRNA	ncRNA
chrV	20630611	-	25	intron (NM_001270008, intron 5 of 5)	-687	NM_001277021	185836	NM_001270006	F46B3.14	hypothetical protein	protein-coding
chrV	20884991	+	25	intron (NM_001270032, intron 8 of 36)	5114	NM_001136423	180374	NM_001028668	unc-80	Protein unc-80	protein-coding
chrV	20884839	+	20	intron (NM_001270032, intron 8 of 36)	4962	NM_001136423	180374	NM_001028668	unc-80	Protein unc-80	protein-coding
chrX	12438731	-	29	intron (NM_001270263, intron 3 of 5)	-1315	NM_001270264	188577	NM_001270263	T18D3.7	hypothetical protein	protein-coding
chrX	12750788	+	22	intron (NM_001270268, intron 1 of 3)	-1303	NM_077727	181416	NM_077727	pgp-14	P-GlycoProtein related	protein-coding
chrX	16738104	+	43	intron (NM_001270349, intron 1 of 10)	-1658	NM_001270350	181723	NM_001270349	hda-4	Histone deacetylase 4	protein-coding
chrX	16740423	-	34	intron (NM_001270349, intron 2 of 10)	-661	NM_001270350	181723	NM_001270349	hda-4	Histone deacetylase 4	protein-coding
chrI	14630394	-	22	intron (NM_001276666, intron 2 of 8)	-554	NM_001276666	173319	NM_001026524	lev-11	Tropomyosin isoforms a/b/d/f	protein-coding
chrII	9998143	+	33	intron (NM_001276739, intron 6 of 10)	2900	NM_063760	191734	NM_063760	nlt-1	Non-specific lipid-transfer protein-like 1	protein-coding
chrIII	4554731	+	23	intron (NM_001276771, intron 3 of 11)	-1018	NM_001276772	175595	NM_001027524	zbp-1	Zipcode Binding Protein homolog	protein-coding
chrIII	4557045	+	22	intron (NM_001276771, intron 5 of 11)	1296	NM_001027525	175595	NM_001027524	zbp-1	Zipcode Binding Protein homolog	protein-coding
chrIV	4362568	-	33	intron (NM_001276819, intron 4 of 19)	-1725	NM_001276819	186322	NM_068150	F55F10.1	Midasin	protein-coding
chrV	19208686	-	21	intron (NM_001277006, intron 7 of 7)	-3173	NM_075333	180265	NM_075333	nhr-79	Nuclear Hormone Receptor family	protein-coding
chrI	106823	+	21	intron (NM_001306238, intron 2 of 13)	1338	NM_001306238	3564797	NM_001306238	Y48G1C.8	hypothetical protein	protein-coding
chrI	517906	-	26	intron (NM_001306267, intron 1 of 5)	1509	NM_058343	171643	NM_058343	acs-13	fatty Acid CoA Synthetase family	protein-coding
chrI	517567	+	20	intron (NM_001306267, intron 1 of 5)	-1170	NM_058343	171643	NM_058343	acs-13	fatty Acid CoA Synthetase family	protein-coding
chrI	517609	-	20	intron (NM_001306267, intron 1 of 5)	1212	NM_058343	171643	NM_058343	acs-13	fatty Acid CoA Synthetase family	protein-coding
chrI	15319	-	23	intron (NM_001306277, intron 1 of 1)	-216	NM_001306277	171591	NM_058259	nlp-40	Neuropeptide-Like Protein	protein-coding
chrI	203420	-	34	intron (NM_001306285, intron 21 of 27)	5900	NM_001026605	3565824	NM_001026605	Y48G1BL.7	hypothetical protein	protein-coding
chrI	830941	+	29	intron (NM_001306304, intron 13 of 17)	1077	NM_001306309	171670	NM_001306304	zfh-2	Zinc Finger and Homeobox	protein-coding
chrI	11539478	+	21	intron (NM_001306310, intron 25 of 42)	1640	NM_001306312	173038	NM_060545	dys-1	DYStrophin related	protein-coding
chrI	11556825	-	23	intron (NM_001306313, intron 1 of 45)	-958	NM_001306313	173038	NM_060545	dys-1	DYStrophin related	protein-coding
chrI	2627665	+	22	intron (NM_001306359, intron 1 of 6)	449	NM_001306359	171821	NM_058612	cars-1	Cysteinyl Amino-acyl tRNA Synthetase	protein-coding
chrI	2627920	+	20	intron (NM_001306359, intron 1 of 6)	194	NM_001306359	171821	NM_058612	cars-1	Cysteinyl Amino-acyl tRNA Synthetase	protein-coding
chrI	1547467	+	21	intron (NM_001306363, intron 5 of 10)	-2898	NM_058464	171719	NM_058464	Y92H12A.2	E3 ubiquitin-protein ligase	protein-coding
chrI	2227411	-	20	intron (NM_001306398, intron 10 of 16)	5116	NM_058541	171778	NM_058541	W03F11.1	hypothetical protein	protein-coding
chrI	2087903	-	29	intron (NM_001306420, intron 5 of 7)	-2526	NM_001306418	171770	NM_058530	Y37E3.11	hypothetical protein	protein-coding
chrI	1880431	+	22	intron (NM_001306423, intron 1 of 2)	765	NM_001306423	171758	NM_058512	tub-2	TUBby-related	protein-coding
chrI	1849121	-	21	intron (NM_001306427, intron 2 of 2)	-925	NM_001306427	171755	NM_058508	tag-96	hypothetical protein	protein-coding
chrI	2242917	-	27	intron (NM_001306430, intron 1 of 7)	-685	NM_001306430	184377	NM_001306430	lgc-51	Ligand-Gated ion Channel	protein-coding
chrI	2242927	-	27	intron (NM_001306430, intron 1 of 7)	-695	NM_001306430	184377	NM_001306430	lgc-51	Ligand-Gated ion Channel	protein-coding
chrI	2267055	+	21	intron (NM_001306432, intron 13 of 32)	4908	NR_050575	13182153	NR_050575	ZK1025.11	ncRNA	ncRNA
chrI	2258490	-	29	intron (NM_001306432, intron 30 of 32)	3657	NR_050575	13182153	NR_050575	ZK1025.11	ncRNA	ncRNA
chrI	2258512	+	27	intron (NM_001306432, intron 30 of 32)	-3635	NR_050575	13182153	NR_050575	ZK1025.11	ncRNA	ncRNA
chrI	2305614	+	22	intron (NM_001306434, intron 2 of 3)	974	NM_001306434	171788	NM_058555	icp-1	InCenP homolog	protein-coding
chrI	2713525	+	20	intron (NM_001306438, intron 3 of 6)	3570	NM_001306438	171832	NM_058627	lin-17	hypothetical protein	protein-coding
chrI	2714578	-	20	intron (NM_001306438, intron 5 of 6)	-4623	NM_001306438	171832	NM_058627	lin-17	hypothetical protein	protein-coding
chrI	2847082	+	23	intron (NM_001306451, intron 3 of 6)	1221	NM_001306451	189330	NM_001306451	ccb-2	Calcium Channel, Beta subunit	protein-coding
chrI	2847360	-	20	intron (NM_001306451, intron 4 of 6)	-1499	NM_001306451	189330	NM_001306451	ccb-2	Calcium Channel, Beta subunit	protein-coding
chrI	2675644	-	22	intron (NM_001306461, intron 6 of 9)	2417	NR_049987	13179572	NR_049987	F32B5.12	ncRNA	ncRNA
chrI	1265279	+	22	intron (NM_001306482, intron 3 of 7)	-1272	NM_001306483	190048	NM_058436	grh-1	GRainyHead (Drosophila transcription factor) homolog	protein-coding
chrI	1261102	+	36	intron (NM_001306482, intron 7 of 7)	2905	NM_001306483	190048	NM_058436	grh-1	GRainyHead (Drosophila transcription factor) homolog	protein-coding
chrI	1327837	-	22	intron (NM_001306486, intron 10 of 10)	4918	NM_001083137	4926970	NM_001083137	K12C11.5	hypothetical protein	protein-coding
chrI	1311683	+	22	intron (NM_001306486, intron 3 of 10)	672	NM_001306487	187322	NM_058439	dapk-1	DAP (Death-Associated Protein) Kinase homolog	protein-coding
chrI	1323026	-	20	intron (NM_001306486, intron 7 of 10)	-6350	NM_001306488	187322	NM_058439	dapk-1	DAP (Death-Associated Protein) Kinase homolog	protein-coding
chrI	1323916	+	26	intron (NM_001306488, intron 5 of 6)	7240	NM_001306488	187322	NM_058439	dapk-1	DAP (Death-Associated Protein) Kinase homolog	protein-coding
chrI	1572781	+	23	intron (NM_001306491, intron 3 of 5)	2339	NM_001306492	171722	NM_058465	src-1	Tyrosine protein-kinase src-1	protein-coding
chrI	1510756	-	35	intron (NM_001306497, intron 2 of 12)	-2383	NR_067860	13210450	NR_067860	21ur-10404	ncRNA	ncRNA
chrI	1501697	-	21	intron (NM_001306497, intron 5 of 12)	6676	NR_067860	13210450	NR_067860	21ur-10404	ncRNA	ncRNA
chrI	1647470	-	26	intron (NM_001306514, intron 2 of 5)	-971	NM_001306515	171727	NM_058474	mab-20	Semaphorin-2A	protein-coding
chrI	1773001	+	23	intron (NM_001306517, intron 1 of 1)	701	NM_001306517	171740	NM_058491	Y71G12B.25	hypothetical protein	protein-coding
chrI	4089660	+	28	intron (NM_001306524, intron 11 of 13)	-4952	NM_058892	171992	NM_058892	acd-2	hypothetical protein	protein-coding
chrI	4089676	-	20	intron (NM_001306524, intron 11 of 13)	4936	NM_058892	171992	NM_058892	acd-2	hypothetical protein	protein-coding
chrII	4115067	-	20	intron (NM_001306558, intron 3 of 11)	2461	NR_050984	13184566	NR_050984	21ur-15129	ncRNA	ncRNA
chrII	4120918	+	23	intron (NM_001306558, intron 4 of 11)	578	NM_062322	173748	NM_062322	rhgf-2	RHo Guanine nucleotide exchange Factor	protein-coding
chrII	4124162	+	21	intron (NM_001306558, intron 9 of 11)	3822	NM_062322	173748	NM_062322	rhgf-2	RHo Guanine nucleotide exchange Factor	protein-coding
chrII	5024457	+	21	intron (NM_001306584, intron 3 of 9)	1509	NM_001313625	24104671	NM_001306584	nsy-1	Mitogen-activated protein kinase kinase kinase nsy-1	protein-coding
chrII	5024915	+	23	intron (NM_001306584, intron 4 of 9)	1967	NM_001313625	24104671	NM_001306584	nsy-1	Mitogen-activated protein kinase kinase kinase nsy-1	protein-coding
chrII	14774761	-	22	intron (NM_001306606, intron 4 of 6)	-1062	NM_001306607	190256	NM_064659	Y54E2A.4	hypothetical protein	protein-coding
chrII	14443795	+	22	intron (NM_001306630, intron 5 of 8)	-1038	NM_001306631	175103	NM_064602	smg-8	Protein smg-8	protein-coding
chrII	14446332	+	22	intron (NM_001306630, intron 8 of 8)	1499	NM_001306631	175103	NM_064602	smg-8	Protein smg-8	protein-coding
chrII	15219832	-	26	intron (NM_001306632, intron 1 of 5)	-1339	NM_001306632	266876	NM_064920	spsb-1	SPSB (SPry and Socs Box) family	protein-coding
chrIII	5671832	-	24	intron (NM_001306741, intron 7 of 10)	-3336	NM_001306738	175783	NM_065816	par-3	Partitioning defective protein 3	protein-coding
chrIV	8748100	-	22	intron (NM_001307131, intron 3 of 12)	-293	NM_001268395	177683	NM_001027964	parg-1	Poly Adp-Ribose (ADP-ribose) Glycohydrolase	protein-coding
chrIV	9120267	+	27	intron (NM_001307138, intron 4 of 10)	1181	NM_001307138	177736	NM_171410	nrfl-1	NHERF (mammalian Na/H Exchange Regulatory Factor) Like	protein-coding
chrIV	2989097	+	24	intron (NM_001307330, intron 1 of 4)	130	NM_001307330	177079	NM_001028328	Y54G2A.26	hypothetical protein	protein-coding
chrIV	4093658	-	25	intron (NM_001307371, intron 9 of 10)	-7440	NM_001307371	177169	NM_001047455	C35B1.2	hypothetical protein	protein-coding
chrIV	2056590	+	20	intron (NM_001307411, intron 2 of 2)	730	NM_001307411	3896789	NM_001038337	R05C11.4	hypothetical protein	protein-coding
chrIV	3215630	-	21	intron (NM_001307412, intron 5 of 7)	-1861	NM_001307412	187433	NM_001307412	M4.1	hypothetical protein	protein-coding
chrIV	3216718	-	30	intron (NM_001307412, intron 6 of 7)	-2949	NM_001307412	187433	NM_001307412	M4.1	hypothetical protein	protein-coding
chrIV	3217932	-	20	intron (NM_001307412, intron 7 of 7)	1959	NR_131462	24105190	NR_131462	Y67D8A.10	ncRNA	ncRNA
chrIV	515619	-	25	intron (NM_001307424, intron 7 of 10)	-1990	NM_001307426	176877	NM_001028249	pig-1	Maternal embryonic leucine zipper kinase	protein-coding
chrIV	515568	-	21	intron (NM_001307424, intron 7 of 10)	-2041	NM_001307426	176877	NM_001028249	pig-1	Maternal embryonic leucine zipper kinase	protein-coding
chrIV	1939769	+	22	intron (NM_001307455, intron 15 of 20)	-8429	NM_067745	176994	NM_067745	tsen-54	Trna (tRNA) Splicing ENdonuclease subunit related	protein-coding
chrIV	349654	-	20	intron (NM_001307480, intron 10 of 24)	6208	NR_052867	13191904	NR_052867	F18F11.6	ncRNA	ncRNA
chrIV	348811	+	32	intron (NM_001307480, intron 9 of 24)	-5365	NR_052867	13191904	NR_052867	F18F11.6	ncRNA	ncRNA
chrIV	3664156	-	21	intron (NM_001307523, intron 6 of 14)	-3027	NM_001307525	189621	NM_001307523	Y37E11AL.6	hypothetical protein	protein-coding
chrIV	859557	+	28	intron (NM_001307529, intron 2 of 22)	625	NM_001307529	190314	NM_001307529	Y55F3BR.2	hypothetical protein	protein-coding
chrIV	3049176	+	36	intron (NM_001307537, intron 2 of 14)	793	NM_001307540	177084	NM_067883	eel-1	Enhancer of EfL-1 mutant phenotype	protein-coding
chrIV	3049225	-	26	intron (NM_001307537, intron 2 of 14)	-744	NM_001307540	177084	NM_067883	eel-1	Enhancer of EfL-1 mutant phenotype	protein-coding
chrIV	3049215	-	25	intron (NM_001307537, intron 2 of 14)	-754	NM_001307540	177084	NM_067883	eel-1	Enhancer of EfL-1 mutant phenotype	protein-coding
chrIV	3049044	-	21	intron (NM_001307537, intron 2 of 14)	-925	NM_001307540	177084	NM_067883	eel-1	Enhancer of EfL-1 mutant phenotype	protein-coding
chrIV	3049135	+	20	intron (NM_001307537, intron 2 of 14)	834	NM_001307540	177084	NM_067883	eel-1	Enhancer of EfL-1 mutant phenotype	protein-coding
chrIV	3034987	+	22	intron (NM_001307540, intron 12 of 14)	-6057	NM_067881	177083	NM_067881	ndnf-1	NDNF (Neuron Derived Neurotrophic Factor) homolog	protein-coding
chrIV	1302465	-	27	intron (NM_001307556, intron 6 of 8)	3120	NM_001307508	176943	NM_001038322	F53H1.1	hypothetical protein	protein-coding
chrIV	1302634	+	26	intron (NM_001307556, intron 6 of 8)	-3289	NM_001307508	176943	NM_001038322	F53H1.1	hypothetical protein	protein-coding
chrIV	1302261	-	25	intron (NM_001307556, intron 6 of 8)	2916	NM_001307508	176943	NM_001038322	F53H1.1	hypothetical protein	protein-coding
chrIV	1302337	+	24	intron (NM_001307556, intron 6 of 8)	-2992	NM_001307508	176943	NM_001038322	F53H1.1	hypothetical protein	protein-coding
chrIV	1302645	+	22	intron (NM_001307556, intron 6 of 8)	-3300	NM_001307508	176943	NM_001038322	F53H1.1	hypothetical protein	protein-coding
chrIV	818826	-	22	intron (NM_001307641, intron 2 of 6)	-3390	NM_001307641	190312	NM_001307641	Y55F3BL.2	hypothetical protein	protein-coding
chrX	2820542	-	22	intron (NM_001307901, intron 1 of 5)	-102	NM_001307901	13219712	NM_001307901	tsp-6	Tetraspanin	protein-coding
chrIII	1051687	-	20	intron (NM_001312928, intron 3 of 8)	-1026	NM_001312929	182047	NM_001312928	BE0003N10.3	hypothetical protein	protein-coding
chrIII	10081648	+	20	intron (NM_001312956, intron 8 of 8)	1541	NM_001027591	188560	NM_001027591	T16H12.3	hypothetical protein	protein-coding
chrIII	3008395	+	31	intron (NM_001312987, intron 11 of 17)	2065	NM_001312990	175410	NM_065249	daf-2	Insulin-like receptor	protein-coding
chrIII	3007939	+	26	intron (NM_001312987, intron 11 of 17)	2521	NM_001312990	175410	NM_065249	daf-2	Insulin-like receptor	protein-coding
chrIII	3008094	+	24	intron (NM_001312987, intron 11 of 17)	2366	NM_001312990	175410	NM_065249	daf-2	Insulin-like receptor	protein-coding
chrIV	17011629	+	32	intron (NM_001313038, intron 4 of 6)	-1311	NM_001276901	3565076	NM_001047548	rom-4	RhOMboid (Drosophila) related	protein-coding
chrV	4584	+	27	intron (NM_001313064, intron 1 of 2)	-1073	NM_001313107	181937	NM_001313064	B0348.5	hypothetical protein	protein-coding
chrV	190383	+	23	intron (NM_001313075, intron 4 of 9)	-2522	NM_001313079	4363100	NM_001047716	arid-1	ARID (AT-rich Interactive Domain-containing protein) homolog	protein-coding
chrV	194099	+	26	intron (NM_001313075, intron 6 of 9)	1194	NM_001313078	4363100	NM_001047716	arid-1	ARID (AT-rich Interactive Domain-containing protein) homolog	protein-coding
chrV	195933	-	36	intron (NM_001313075, intron 7 of 9)	1006	NM_001313080	4363100	NM_001047716	arid-1	ARID (AT-rich Interactive Domain-containing protein) homolog	protein-coding
chrV	195661	+	25	intron (NM_001313075, intron 7 of 9)	-1278	NM_001313080	4363100	NM_001047716	arid-1	ARID (AT-rich Interactive Domain-containing protein) homolog	protein-coding
chrV	35497	-	23	intron (NM_001313085, intron 13 of 21)	3762	NR_102001	24104125	NR_102001	B0348.8	ncRNA	ncRNA
chrV	248664	-	28	intron (NM_001313231, intron 8 of 12)	1572	NM_001313233	178553	NM_001313231	oac-39	O-ACyltransferase homolog	protein-coding
chrV	4510160	-	22	intron (NM_001313278, intron 8 of 8)	-261	NM_001029001	178845	NM_001028998	unc-62	Homeobox protein unc-62	protein-coding
chrV	2680693	+	25	intron (NM_001313280, intron 1 of 6)	-2582	NM_071328	3565011	NM_071328	kel-8	KELch-repeat containing protein	protein-coding
chrV	1215939	+	37	intron (NM_001313331, intron 2 of 2)	1110	NM_001313331	178618	NM_001047731	Y50D4A.1	hypothetical protein	protein-coding
chrV	1378469	+	20	intron (NM_001313359, intron 4 of 8)	3201	NM_001313362	178629	NM_001047736	rga-4	Rho GTPase Activating protein	protein-coding
chrV	1723728	-	22	intron (NM_001313371, intron 2 of 5)	-1317	NM_001029146	3565911	NM_001029146	srw-101	Serpentine Receptor, class W	protein-coding
chrX	6534054	+	20	intron (NM_001313410, intron 3 of 3)	1979	NM_001313410	180928	NM_001029423	ilys-5	Invertebrate LYSozyme	protein-coding
chrI	9207915	+	35	intron (NM_001313465, intron 5 of 16)	-2190	NM_001026236	3565712	NM_001026236	lim-9	LIM domain family	protein-coding
chrI	5556266	-	31	intron (NM_001313500, intron 15 of 23)	3895	NM_059225	172209	NM_059222	tom-1	TOMosyn synaptic protein	protein-coding
chrI	5556683	-	27	intron (NM_001313500, intron 15 of 23)	3478	NM_059225	172209	NM_059222	tom-1	TOMosyn synaptic protein	protein-coding
chrI	3578497	+	41	intron (NM_001313535, intron 22 of 30)	2936	NR_050754	13183051	NR_050754	Y105E8A.45	ncRNA	ncRNA
chrII	13023828	-	27	intron (NM_001313556, intron 5 of 11)	-1880	NM_001313556	3565400	NM_001083166	max-2	Motor AXon guidance	protein-coding
chrII	13023520	+	26	intron (NM_001313556, intron 6 of 11)	2188	NM_001313556	3565400	NM_001083166	max-2	Motor AXon guidance	protein-coding
chrII	97211	+	29	intron (NM_001313597, intron 2 of 4)	542	NM_001313597	183652	NM_061257	C50D2.8	hypothetical protein	protein-coding
chrII	7224878	-	25	intron (NM_001313600, intron 2 of 18)	-273	NM_001313605	174187	NM_001026889	clh-3	CLC-type chloride cHannel	protein-coding
chrV	3020678	-	27	intron (NM_001316817, intron 3 of 7)	-726	NM_001316817	7040158	NM_001136429	irld-12	Insulin/EGF-Receptor L Domain protein	protein-coding
chrV	3020446	-	22	intron (NM_001316817, intron 3 of 7)	-958	NM_001316817	7040158	NM_001136429	irld-12	Insulin/EGF-Receptor L Domain protein	protein-coding
chrV	2655279	+	24	intron (NM_001316822, intron 3 of 6)	1810	NM_001316822	189127	NM_001316778	angl-1	ANGeL-like deadenylase	protein-coding
chrV	2661677	+	20	intron (NM_001316823, intron 3 of 3)	-1843	NR_068642	13212004	NR_068642	W02G9.8	ncRNA	ncRNA
chrII	649965	-	24	intron (NM_001316858, intron 2 of 8)	-133	NM_001316859	173456	NM_061377	K07E8.7	hypothetical protein	protein-coding
chrI	299249	-	20	intron (NM_058311, intron 2 of 7)	1961	NM_001261901	171618	NM_058311	C53D5.1	hypothetical protein	protein-coding
chrI	350458	+	33	intron (NM_058321, intron 4 of 12)	1920	NM_058321	190030	NM_058321	Y48G1A.1	hypothetical protein	protein-coding
chrI	907981	+	33	intron (NM_058390, intron 1 of 4)	485	NM_058390	190805	NM_058390	Y95B8A.4	hypothetical protein	protein-coding
chrI	907952	+	31	intron (NM_058390, intron 1 of 4)	456	NM_058390	190805	NM_058390	Y95B8A.4	hypothetical protein	protein-coding
chrI	908010	-	22	intron (NM_058390, intron 1 of 4)	-514	NM_058390	190805	NM_058390	Y95B8A.4	hypothetical protein	protein-coding
chrI	1007755	-	24	intron (NM_058404, intron 4 of 8)	-1650	NM_058404	183814	NM_058404	C54G6.2	hypothetical protein	protein-coding
chrI	1009174	-	26	intron (NM_058404, intron 5 of 8)	-3069	NM_058404	183814	NM_058404	C54G6.2	hypothetical protein	protein-coding
chrI	1011897	+	37	intron (NM_058405, intron 3 of 4)	2413	NM_058406	171680	NM_058405	madf-6	MADF domain transcription factor	protein-coding
chrI	1013615	+	21	intron (NM_058405, intron 3 of 4)	695	NM_058406	171680	NM_058405	madf-6	MADF domain transcription factor	protein-coding
chrI	1012205	+	21	intron (NM_058405, intron 3 of 4)	2105	NM_058406	171680	NM_058405	madf-6	MADF domain transcription factor	protein-coding
chrI	1282313	+	34	intron (NM_058437, intron 1 of 8)	207	NM_058437	171702	NM_058437	Y48G8AR.2	hypothetical protein	protein-coding
chrI	1306063	+	20	intron (NM_058439, intron 1 of 12)	486	NM_058439	187322	NM_058439	dapk-1	DAP (Death-Associated Protein) Kinase homolog	protein-coding
chrI	1383226	+	25	intron (NM_058445, intron 2 of 5)	1833	NM_058445	190787	NM_058445	Y92H12BL.4	hypothetical protein	protein-coding
chrI	1469257	+	27	intron (NM_058457, intron 6 of 6)	-2066	NM_058458	171714	NM_058458	acs-16	fatty Acid CoA Synthetase family	protein-coding
chrI	1483353	-	29	intron (NM_058459, intron 1 of 9)	-245	NM_058459	171715	NM_058459	dyb-1	DYstroBrevin homolog	protein-coding
chrI	1483716	-	21	intron (NM_058459, intron 1 of 9)	-608	NM_058459	171715	NM_058459	dyb-1	DYstroBrevin homolog	protein-coding
chrI	1625818	-	21	intron (NM_058471, intron 1 of 5)	-789	NM_058471	190668	NM_058471	bre-4	Beta-1,4-N-acetylgalactosaminyltransferase bre-4	protein-coding
chrI	1876481	+	28	intron (NM_058512, intron 1 of 5)	2302	NM_058512	171758	NM_058512	tub-2	TUBby-related	protein-coding
chrI	1875773	-	20	intron (NM_058512, intron 1 of 5)	-1594	NM_058512	171758	NM_058512	tub-2	TUBby-related	protein-coding
chrI	2006321	-	20	intron (NM_058515, intron 6 of 15)	-4161	NM_058515	260016	NM_058515	gap-3	GTPase Activating Protein family	protein-coding
chrI	2005401	-	25	intron (NM_058515, intron 7 of 15)	4217	NM_001306410	260016	NM_058515	gap-3	GTPase Activating Protein family	protein-coding
chrI	2062214	-	23	intron (NM_058521, intron 5 of 6)	-1731	NM_058521	171762	NM_058521	Y37E3.1	hypothetical protein	protein-coding
chrI	2295675	+	20	intron (NM_058552, intron 1 of 1)	2456	NM_058552	171785	NM_058552	Y39G10AR.11	hypothetical protein	protein-coding
chrI	2300344	-	28	intron (NM_058554, intron 1 of 2)	-229	NM_058554	171787	NM_058554	epg-2	Ectopic P granules protein 2	protein-coding
chrI	2314646	+	26	intron (NM_058559, intron 4 of 5)	1333	NM_058559	171792	NM_058559	Y39G10AR.8	hypothetical protein	protein-coding
chrI	2431141	-	21	intron (NM_058575, intron 3 of 4)	-1442	NM_058575	171802	NM_058575	F23C8.8	hypothetical protein	protein-coding
chrI	2899341	+	24	intron (NM_058668, intron 2 of 5)	1462	NM_058668	171860	NM_058668	copa-1	Coatomer subunit alpha	protein-coding
chrI	2897136	+	42	intron (NM_058668, intron 3 of 5)	-3421	NM_058665	171857	NM_058665	arx-1	Actin-related protein 3	protein-coding
chrI	2897312	+	24	intron (NM_058668, intron 3 of 5)	3491	NM_058668	171860	NM_058668	copa-1	Coatomer subunit alpha	protein-coding
chrI	2998079	+	21	intron (NM_058683, intron 3 of 4)	1567	NM_058683	171870	NM_058683	dnj-28	DNaJ domain (prokaryotic heat shock protein)	protein-coding
chrI	2999865	-	21	intron (NM_058683, intron 4 of 4)	-2974	NM_058684	266824	NM_058684	nduf-5	NADH Ubiquinone oxidoreductase Fe-S protein	protein-coding
chrI	3009491	+	20	intron (NM_058686, intron 3 of 6)	-1004	NR_050021	13179671	NR_050021	Y54E10BL.8	ncRNA	ncRNA
chrI	3029644	+	22	intron (NM_058691, intron 2 of 2)	1450	NM_058691	171876	NM_058691	Y54E10BR.5	Signal peptidase complex catalytic subunit SEC11	protein-coding
chrI	3038947	-	20	intron (NM_058694, intron 9 of 11)	-5939	NM_058693	171878	NM_058693	Y54E10BR.2	hypothetical protein	protein-coding
chrI	3165907	-	43	intron (NM_058714, intron 3 of 4)	-2213	NM_058714	171890	NM_058714	Y54E10A.6	hypothetical protein	protein-coding
chrI	3165869	+	30	intron (NM_058714, intron 3 of 4)	2175	NM_058714	171890	NM_058714	Y54E10A.6	hypothetical protein	protein-coding
chrI	3165876	-	23	intron (NM_058714, intron 3 of 4)	-2182	NM_058714	171890	NM_058714	Y54E10A.6	hypothetical protein	protein-coding
chrI	3169001	-	21	intron (NM_058715, intron 1 of 3)	-787	NM_058715	171891	NM_058715	dnc-6	Dynactin subunit 6	protein-coding
chrI	3254996	+	22	intron (NM_058727, intron 14 of 14)	-4877	NM_058730	189907	NM_058730	tyr-5	TYRosinase	protein-coding
chrI	3354103	+	28	intron (NM_058746, intron 5 of 23)	1638	NM_058746	189218	NM_058746	W05F2.7	hypothetical protein	protein-coding
chrI	3439704	-	24	intron (NM_058761, intron 5 of 6)	-594	NM_058760	171913	NM_058760	tag-63	hypothetical protein	protein-coding
chrI	3463990	-	23	intron (NM_058763, intron 9 of 12)	-2300	NM_058763	189994	NM_058763	Y47G6A.14	hypothetical protein	protein-coding
chrI	3493971	+	29	intron (NM_058769, intron 10 of 22)	1343	NR_051949	13188151	NR_051949	2RSSE.6	ncRNA	ncRNA
chrI	3548019	+	22	intron (NM_058777, intron 4 of 10)	888	NM_058777	171923	NM_058777	rde-10	hypothetical protein	protein-coding
chrI	3549512	+	28	intron (NM_058777, intron 5 of 10)	2381	NM_058777	171923	NM_058777	rde-10	hypothetical protein	protein-coding
chrI	3609857	+	21	intron (NM_058785, intron 3 of 5)	1238	NM_058785	171929	NM_058785	inx-22	Innexin	protein-coding
chrI	3685300	+	24	intron (NM_058799, intron 2 of 10)	495	NM_058799	171936	NM_058799	D1037.1	hypothetical protein	protein-coding
chrI	3695447	-	20	intron (NM_058801, intron 5 of 7)	1430	NM_058800	171937	NM_058800	ipla-4	Intracelllar PhosphoLipase A family	protein-coding
chrI	3750936	+	28	intron (NM_058811, intron 4 of 6)	-2789	NR_050046	13179813	NR_050046	Y8G1A.3	ncRNA	ncRNA
chrI	3751077	+	21	intron (NM_058811, intron 4 of 6)	2831	NM_058811	171943	NM_058811	inx-13	Innexin	protein-coding
chrI	3758607	+	22	intron (NM_058812, intron 1 of 4)	387	NM_058812	171944	NM_058812	inx-12	Innexin-12	protein-coding
chrI	4159972	+	30	intron (NM_058912, intron 2 of 4)	1140	NM_058912	172004	NM_058912	inx-15	Innexin	protein-coding
chrI	4164101	-	22	intron (NM_058913, intron 3 of 4)	1036	NM_001026421	172006	NM_058914	inx-17	Innexin-17	protein-coding
chrI	4272454	+	20	intron (NM_058943, intron 10 of 11)	1718	NM_058943	172030	NM_058943	acin-1	ACINus (mammalian Apoptotic Chromatin condensation Inducer in the Nucleus) homolog	protein-coding
chrI	4419778	+	22	intron (NM_058966, intron 7 of 16)	-6556	NM_058965	188701	NM_058965	T21E12.5	hypothetical protein	protein-coding
chrI	4691176	+	23	intron (NM_059025, intron 5 of 8)	6712	NM_059025	172079	NM_059025	chd-7	Chromodomain and Helicase Domain protein	protein-coding
chrI	4688921	+	37	intron (NM_059025, intron 6 of 8)	-4506	NR_002348	3565187	NR_002348	mir-244	ncRNA	ncRNA
chrI	4791607	-	20	intron (NM_059050, intron 1 of 6)	-869	NM_059050	172096	NM_059050	zig-7	2 (Zwei) IG domain protein	protein-coding
chrI	4893483	-	22	intron (NM_059068, intron 5 of 10)	2521	NM_059070	184785	NM_059070	F21F3.4	hypothetical protein	protein-coding
chrI	5137017	+	32	intron (NM_059130, intron 7 of 10)	-1256	NM_059131	172149	NM_059131	tyms-1	Thymidylate synthase	protein-coding
chrI	5240140	-	20	intron (NM_059145, intron 4 of 22)	-1738	NM_059145	172163	NM_059145	C32E12.4	hypothetical protein	protein-coding
chrI	5262123	-	22	intron (NM_059148, intron 29 of 31)	1588	NM_059152	172168	NM_059152	B0261.1	hypothetical protein	protein-coding
chrI	5466108	-	21	intron (NM_059202, intron 3 of 3)	-3522	NM_059202	188129	NM_059202	hil-8	HIstone H1 Like	protein-coding
chrI	5527092	-	32	intron (NM_059218, intron 13 of 20)	1816	NM_059219	186579	NM_059219	F59A3.8	Tyrosine-protein kinase	protein-coding
chrI	5694557	-	22	intron (NM_059264, intron 4 of 6)	-2288	NM_059264	172234	NM_059264	npp-7	Nuclear Pore complex Protein	protein-coding
chrI	5800111	+	23	intron (NM_059281, intron 5 of 14)	1178	NM_059281	172246	NM_059281	mtk-1	MTK1/MEKK4 homolog	protein-coding
chrI	5863882	+	20	intron (NM_059301, intron 3 of 3)	788	NM_059301	172257	NM_059301	dhhc-3	Palmitoyltransferase	protein-coding
chrI	6242195	-	35	intron (NM_059401, intron 11 of 28)	3483	NR_050177	13180523	NR_050177	C48E7.14	ncRNA	ncRNA
chrI	6584210	+	22	intron (NM_059496, intron 6 of 6)	-1095	NM_059497	185959	NM_059497	try-6	TRYpsin-like protease	protein-coding
chrI	6805843	-	21	intron (NM_059550, intron 3 of 5)	-2144	NM_170893	172405	NM_170890	E02D9.1	hypothetical protein	protein-coding
chrI	6944027	-	20	intron (NM_059579, intron 5 of 6)	-1330	NM_059579	172424	NM_059579	T10B11.6	hypothetical protein	protein-coding
chrI	7080627	+	22	intron (NM_059604, intron 3 of 3)	872	NM_059604	172441	NM_059604	F22D6.2	hypothetical protein	protein-coding
chrI	7167977	+	28	intron (NM_059626, intron 3 of 5)	705	NM_059626	187122	NM_059626	K07G5.4	hypothetical protein	protein-coding
chrI	7252621	+	23	intron (NM_059650, intron 2 of 5)	676	NM_059650	172468	NM_059650	bub-1	Mitotic checkpoint serine/threonine-protein kinase BUB1	protein-coding
chrI	7253808	+	26	intron (NM_059650, intron 4 of 5)	-1717	NM_059651	172470	NM_059651	ztf-15	Zinc finger putative Transcription Factor family	protein-coding
chrI	7362667	+	28	intron (NM_059682, intron 7 of 10)	-3603	NM_059681	172490	NM_059681	F07A5.4	hypothetical protein	protein-coding
chrI	7999539	+	21	intron (NM_059800, intron 5 of 10)	1784	NR_050284	13181036	NR_050284	C54G4.14	ncRNA	ncRNA
chrI	8033357	-	23	intron (NM_059810, intron 3 of 4)	-2334	NM_059810	172586	NM_059810	cdc-48.3	Cell Division Cycle related	protein-coding
chrI	8339609	+	26	intron (NM_059865, intron 4 of 6)	2634	NM_059865	172620	NM_059865	C34B7.2	hypothetical protein	protein-coding
chrI	8756958	+	26	intron (NM_059968, intron 2 of 6)	437	NM_059968	172685	NM_059968	C36B1.11	hypothetical protein	protein-coding
chrI	8814325	-	20	intron (NM_059982, intron 2 of 3)	-569	NM_059982	172692	NM_059982	F36A2.7	hypothetical protein	protein-coding
chrI	8831592	-	22	intron (NM_059988, intron 20 of 27)	5022	NM_059987	172696	NM_059987	F36A2.12	hypothetical protein	protein-coding
chrI	8836792	-	21	intron (NM_059988, intron 7 of 27)	-1794	NM_059988	172697	NM_059988	ubr-5	UBR E3 ubiquitin ligase homolog	protein-coding
chrI	8983226	-	28	intron (NM_060016, intron 5 of 10)	-3289	NM_060016	172715	NM_060016	fasn-1	Fatty Acid SyNthase	protein-coding
chrI	9120449	-	21	intron (NM_060045, intron 6 of 8)	2068	NR_101597	24105301	NR_101597	ZK858.10	ncRNA	ncRNA
chrI	9266314	+	23	intron (NM_060073, intron 14 of 14)	-2597	NR_050361	13181412	NR_050361	F14B4.4	ncRNA	ncRNA
chrI	9743182	+	20	intron (NM_060186, intron 4 of 4)	-1783	NM_060188	186863	NM_060188	K02A11.2	hypothetical protein	protein-coding
chrI	9754543	+	24	intron (NM_060190, intron 1 of 9)	314	NM_060190	172826	NM_060190	sur-6	Serine/threonine-protein phosphatase 2A 55 kDa regulatory subunit B	protein-coding
chrI	9794625	-	23	intron (NM_060201, intron 3 of 5)	-833	NM_060201	172833	NM_060201	hrdl-1	E3 ubiquitin-protein ligase hrd-like protein 1	protein-coding
chrI	9847747	-	22	intron (NM_060207, intron 2 of 6)	-349	NM_060207	192086	NM_060207	zig-1	2 (Zwei) IG domain protein	protein-coding
chrI	9970902	-	24	intron (NM_060235, intron 5 of 6)	-2155	NM_060235	192062	NM_060235	tsp-7	Tetraspanin	protein-coding
chrI	10123924	-	22	intron (NM_060270, intron 1 of 7)	-1415	NM_060270	172878	NM_060270	Y106G6D.7	hypothetical protein	protein-coding
chrI	10431578	-	27	intron (NM_060325, intron 3 of 4)	1043	NR_050502	13181828	NR_050502	Y106G6H.17	ncRNA	ncRNA
chrI	10620211	+	37	intron (NM_060374, intron 11 of 12)	-2956	NM_060376	172953	NM_060376	mafr-1	Repressor of RNA polymerase III transcription MAF1	protein-coding
chrI	10620239	-	26	intron (NM_060374, intron 11 of 12)	2928	NM_060376	172953	NM_060376	mafr-1	Repressor of RNA polymerase III transcription MAF1	protein-coding
chrI	10696002	+	26	intron (NM_060401, intron 2 of 2)	4635	NM_060401	172971	NM_060401	C34B2.11	hypothetical protein	protein-coding
chrI	10796058	+	51	intron (NM_060421, intron 2 of 3)	2477	NM_060421	172985	NM_060421	F55A3.2	hypothetical protein	protein-coding
chrI	10795576	-	40	intron (NM_060421, intron 2 of 3)	-1995	NM_060421	172985	NM_060421	F55A3.2	hypothetical protein	protein-coding
chrI	10800015	+	21	intron (NM_060422, intron 2 of 7)	389	NM_060422	172986	NM_060422	2016-03-06	MARCH (Membrane-Associated Ring finger (C3HC4)) homolog	protein-coding
chrI	11168014	+	24	intron (NM_060472, intron 1 of 3)	714	NM_060472	3565275	NM_060472	Y52B11C.1	hypothetical protein	protein-coding
chrI	11208940	-	25	intron (NM_060476, intron 3 of 5)	-1962	NM_060476	173014	NM_060476	ztf-6	Zinc finger putative Transcription Factor family	protein-coding
chrI	12082993	-	24	intron (NM_060651, intron 4 of 10)	-1207	NM_060651	173089	NM_060651	clp-3	CaLPain family	protein-coding
chrI	12081326	+	20	intron (NM_060651, intron 7 of 10)	2874	NM_060651	173089	NM_060651	clp-3	CaLPain family	protein-coding
chrI	12152031	-	32	intron (NM_060671, intron 5 of 6)	1299	NM_060670	184551	NM_060670	sri-16	Serpentine Receptor, class I	protein-coding
chrI	12218786	-	24	intron (NM_060684, intron 7 of 8)	1069	NM_060683	173101	NM_060683	sdz-14	SKN-1 Dependent Zygotic transcript	protein-coding
chrI	12302401	-	24	intron (NM_060708, intron 2 of 2)	-747	NM_060708	186419	NM_060708	clec-18	C-type LECtin	protein-coding
chrI	12371868	-	26	intron (NM_060731, intron 3 of 5)	-527	NM_060731	188530	NM_060731	T15D6.1	hypothetical protein	protein-coding
chrI	12773990	-	31	intron (NM_060836, intron 1 of 12)	-339	NM_060836	173147	NM_060836	B0019.2	hypothetical protein	protein-coding
chrI	12869187	-	22	intron (NM_060850, intron 1 of 6)	-359	NM_060850	173155	NM_060850	Y18D10A.23	hypothetical protein	protein-coding
chrI	12886773	+	20	intron (NM_060851, intron 10 of 22)	8131	NM_060851	173156	NM_060851	pad-1	Protein pad-1	protein-coding
chrI	12889121	+	27	intron (NM_060851, intron 11 of 22)	10479	NM_060851	173156	NM_060851	pad-1	Protein pad-1	protein-coding
chrI	12889073	+	23	intron (NM_060851, intron 11 of 22)	10431	NM_060851	173156	NM_060851	pad-1	Protein pad-1	protein-coding
chrI	13275619	+	20	intron (NM_060932, intron 5 of 7)	1519	NM_060932	187369	NM_060932	M01E5.1	hypothetical protein	protein-coding
chrI	13306894	-	24	intron (NM_060940, intron 1 of 1)	-700	NM_060940	173198	NM_060940	sdz-30	SKN-1 Dependent Zygotic transcript	protein-coding
chrI	13337838	+	23	intron (NM_060946, intron 4 of 5)	1039	NM_060946	189290	NM_060946	W08E3.4	hypothetical protein	protein-coding
chrI	13388374	-	21	intron (NM_060955, intron 1 of 3)	-553	NM_060955	173207	NM_060955	oxa-1	OXA mitochondrial inner membrane insertase homolog	protein-coding
chrI	13558675	-	29	intron (NM_060976, intron 1 of 6)	-658	NM_060976	173224	NM_060976	vars-2	Valine--tRNA ligase	protein-coding
chrI	13558706	-	27	intron (NM_060976, intron 1 of 6)	-627	NM_060976	173224	NM_060976	vars-2	Valine--tRNA ligase	protein-coding
chrI	13558789	+	22	intron (NM_060976, intron 1 of 6)	544	NM_060976	173224	NM_060976	vars-2	Valine--tRNA ligase	protein-coding
chrI	13558534	+	21	intron (NM_060976, intron 1 of 6)	799	NM_060976	173224	NM_060976	vars-2	Valine--tRNA ligase	protein-coding
chrI	13645593	+	24	intron (NM_060989, intron 4 of 10)	2792	NM_060989	173234	NM_060989	dkf-1	Serine/threonine-protein kinase dkf-1	protein-coding
chrI	13784179	-	21	intron (NM_061011, intron 3 of 10)	2789	NM_061010	189638	NM_061010	Y37H9A.2	hypothetical protein	protein-coding
chrI	14064182	-	22	intron (NM_061052, intron 8 of 12)	2082	NM_061051	173270	NM_061051	F47G4.5	hypothetical protein	protein-coding
chrI	14079563	-	34	intron (NM_061054, intron 6 of 6)	-2772	NM_061054	173273	NM_061054	gadr-6	hypothetical protein	protein-coding
chrI	14100192	-	27	intron (NM_061060, intron 3 of 6)	-879	NM_061060	173276	NM_061060	tdpt-1	5'-tyrosyl-DNA phosphodiesterase	protein-coding
chrI	14102998	+	20	intron (NM_061061, intron 2 of 2)	963	NM_061061	173277	NM_061061	tfg-1	human TFG related	protein-coding
chrI	14131288	-	36	intron (NM_061067, intron 4 of 5)	-10904	NM_061067	173282	NM_061067	kal-1	human KALlmann syndrome homolog	protein-coding
chrI	14131256	-	32	intron (NM_061067, intron 4 of 5)	-10936	NM_061067	173282	NM_061067	kal-1	human KALlmann syndrome homolog	protein-coding
chrI	14131015	-	20	intron (NM_061067, intron 4 of 5)	-11177	NM_061067	173282	NM_061067	kal-1	human KALlmann syndrome homolog	protein-coding
chrI	14176341	-	28	intron (NM_061073, intron 6 of 11)	-3003	NM_061073	173287	NM_061073	pry-1	Axin-like protein pry-1	protein-coding
chrI	14268763	+	22	intron (NM_061091, intron 8 of 11)	5430	NM_061092	184226	NM_061092	F09C3.2	hypothetical protein	protein-coding
chrI	14333504	-	26	intron (NM_061102, intron 6 of 17)	-2431	NM_061102	173297	NM_061102	F49B2.6	hypothetical protein	protein-coding
chrI	14705739	-	24	intron (NM_061151, intron 2 of 4)	-770	NM_061151	173329	NM_061151	npp-4	Nuclear Pore complex Protein	protein-coding
chrI	14705903	-	20	intron (NM_061151, intron 2 of 4)	-606	NM_061151	173329	NM_061151	npp-4	Nuclear Pore complex Protein	protein-coding
chrI	14705689	-	20	intron (NM_061151, intron 2 of 4)	-820	NM_061151	173329	NM_061151	npp-4	Nuclear Pore complex Protein	protein-coding
chrI	14863289	-	24	intron (NM_061195, intron 1 of 8)	-150	NM_061195	259839	NM_061195	unc-54	Myosin-4	protein-coding
chrI	14860658	-	20	intron (NM_061195, intron 5 of 8)	-2781	NM_061195	259839	NM_061195	unc-54	Myosin-4	protein-coding
chrI	15020635	-	22	intron (NM_061217, intron 7 of 13)	-2334	NM_061217	173370	NM_061217	dog-1	Deletions Of G-rich DNA	protein-coding
chrII	20285	-	33	intron (NM_061233, intron 1 of 4)	-747	NM_061233	182061	NM_061233	gmeb-1	GMEB (Glucocorticoid Modulatory Element Binding protein) transcriptional regulator homolog	protein-coding
chrII	248790	-	30	intron (NM_061286, intron 11 of 25)	1035	NR_050794	13183196	NR_050794	21ur-15264	ncRNA	ncRNA
chrII	304877	+	32	intron (NM_061301, intron 2 of 3)	653	NM_061301	186819	NM_061301	col-69	COLlagen	protein-coding
chrII	1095096	-	22	intron (NM_061509, intron 6 of 8)	-3079	NM_061509	173493	NM_061509	snf-3	Sodium-and chloride-dependent betaine transporter	protein-coding
chrII	1171416	+	22	intron (NM_061524, intron 2 of 4)	675	NM_061524	188808	NM_061524	dlhd-1	DieneLactone Hydrolase Domain containing protein	protein-coding
chrII	1170687	+	21	intron (NM_061524, intron 4 of 4)	1404	NM_061524	188808	NM_061524	dlhd-1	DieneLactone Hydrolase Domain containing protein	protein-coding
chrII	1205378	+	27	intron (NM_061527, intron 1 of 10)	-1794	NR_050965	13184369	NR_050965	Y49F6B.16	ncRNA	ncRNA
chrII	1221600	+	32	intron (NM_061527, intron 3 of 10)	-2758	NM_001027019	173502	NM_061527	F53A10.2	hypothetical protein	protein-coding
chrII	1439001	-	23	intron (NM_061572, intron 1 of 3)	-484	NM_061572	173521	NM_061572	Y51H7C.3	hypothetical protein	protein-coding
chrII	1494572	-	59	intron (NM_061579, intron 11 of 15)	-5761	NM_061579	173524	NM_061579	emc-1	EMC Endoplasmic Membrane protein Complex (yeast EMC) homolog	protein-coding
chrII	1735728	+	27	intron (NM_061661, intron 2 of 8)	701	NM_061661	173541	NM_061661	ceh-83	C. Elegans Homeobox	protein-coding
chrII	2038513	+	28	intron (NM_061759, intron 3 of 6)	878	NM_061759	186640	NM_061759	bath-19	BTB and MATH domain containing	protein-coding
chrII	2037277	-	70	intron (NM_061759, intron 4 of 6)	-2114	NM_061759	186640	NM_061759	bath-19	BTB and MATH domain containing	protein-coding
chrII	2036663	-	31	intron (NM_061759, intron 4 of 6)	-2728	NM_061759	186640	NM_061759	bath-19	BTB and MATH domain containing	protein-coding
chrII	2036614	+	29	intron (NM_061759, intron 4 of 6)	2777	NM_061759	186640	NM_061759	bath-19	BTB and MATH domain containing	protein-coding
chrII	2037345	+	23	intron (NM_061759, intron 4 of 6)	2046	NM_061759	186640	NM_061759	bath-19	BTB and MATH domain containing	protein-coding
chrII	2054176	-	22	intron (NM_061767, intron 7 of 7)	-2482	NM_061766	173563	NM_061766	fbxb-35	F-box B protein	protein-coding
chrII	2054267	-	22	intron (NM_061767, intron 7 of 7)	-2573	NM_061766	173563	NM_061766	fbxb-35	F-box B protein	protein-coding
chrII	2185937	-	24	intron (NM_061807, intron 1 of 9)	-489	NM_061807	183155	NM_061807	gba-2	Putative glucosylceramidase 2	protein-coding
chrII	2189311	+	20	intron (NM_061808, intron 1 of 2)	151	NM_061808	173575	NM_061808	mtq-2	MethylTransferase modifying glutamine (Q)	protein-coding
chrII	2188103	+	30	intron (NM_061808, intron 2 of 2)	1359	NM_061808	173575	NM_061808	mtq-2	MethylTransferase modifying glutamine (Q)	protein-coding
chrII	2216182	-	28	intron (NM_061813, intron 5 of 5)	-3733	NM_061813	173578	NM_061813	Y59C2A.3	hypothetical protein	protein-coding
chrII	2248837	-	28	intron (NM_061818, intron 4 of 9)	-5177	NM_061818	186196	NM_061818	F54A3.2	hypothetical protein	protein-coding
chrII	2249836	-	20	intron (NM_061818, intron 5 of 9)	-6176	NM_061818	186196	NM_061818	F54A3.2	hypothetical protein	protein-coding
chrII	2262435	-	24	intron (NM_061821, intron 3 of 3)	-3005	NM_061821	187232	NM_061821	K09F6.4	hypothetical protein	protein-coding
chrII	2291820	+	21	intron (NM_061826, intron 2 of 5)	312	NM_061826	187234	NM_061826	K09F6.7	hypothetical protein	protein-coding
chrII	2406796	+	34	intron (NM_061868, intron 2 of 4)	890	NM_061868	184588	NM_061868	F16G10.15	hypothetical protein	protein-coding
chrII	2462424	+	29	intron (NM_061878, intron 13 of 15)	-1609	NR_131405	24104623	NR_131405	mir-8195	ncRNA	ncRNA
chrII	2542253	+	20	intron (NM_061892, intron 4 of 7)	3754	NM_061892	186907	NM_061892	K02F6.4	hypothetical protein	protein-coding
chrII	2724123	-	22	intron (NM_061942, intron 5 of 17)	-1423	NM_061942	188090	NM_061942	nep-2	Neprilysin-2	protein-coding
chrII	2734662	+	25	intron (NM_061943, intron 1 of 5)	585	NM_061943	173617	NM_061943	T05A8.5	hypothetical protein	protein-coding
chrII	2739379	-	22	intron (NM_061944, intron 2 of 4)	-268	NM_061944	188091	NM_061944	T05A8.6	hypothetical protein	protein-coding
chrII	3021777	-	20	intron (NM_062026, intron 3 of 3)	-1657	NM_062026	181993	NM_062026	clec-2	C-type LECtin	protein-coding
chrII	3033463	-	21	intron (NM_062027, intron 2 of 8)	-676	NM_062027	173650	NM_062027	B0454.6	hypothetical protein	protein-coding
chrII	3111023	+	23	intron (NM_062047, intron 1 of 3)	202	NM_062047	173657	NM_062047	Y25C1A.13	hypothetical protein	protein-coding
chrII	3231742	-	24	intron (NM_062084, intron 1 of 3)	1217	NM_062083	182738	NM_062083	srh-297	Serpentine Receptor, class H	protein-coding
chrII	3232353	-	22	intron (NM_062084, intron 1 of 3)	1828	NM_062083	182738	NM_062083	srh-297	Serpentine Receptor, class H	protein-coding
chrII	3232077	-	21	intron (NM_062084, intron 1 of 3)	1552	NM_062083	182738	NM_062083	srh-297	Serpentine Receptor, class H	protein-coding
chrII	3364441	-	21	intron (NM_062118, intron 2 of 7)	-1523	NM_062118	190087	NM_062118	Y49F6C.6	hypothetical protein	protein-coding
chrII	3407838	+	20	intron (NM_062133, intron 4 of 10)	688	NM_062133	184630	NM_062133	nep-7	NEPrilysin metallopeptidase family	protein-coding
chrII	3433766	-	25	intron (NM_062139, intron 6 of 13)	-2696	NM_062139	173686	NM_062139	skpo-2	ShK domain and PerOxidase domain containing protein	protein-coding
chrII	3516489	+	31	intron (NM_062165, intron 1 of 5)	478	NM_062165	173697	NM_062165	clec-125	C-type LECtin	protein-coding
chrII	3517958	+	24	intron (NM_062165, intron 2 of 5)	-1286	NR_052177	13188924	NR_052177	C56G7.4	ncRNA	ncRNA
chrII	3527066	-	21	intron (NM_062168, intron 2 of 7)	-1320	NM_062168	173700	NM_062168	ncs-6	Neuronal Calcium Sensor family	protein-coding
chrII	3679125	+	21	intron (NM_062212, intron 5 of 8)	1308	NM_062212	173712	NM_062212	F19B10.10	hypothetical protein	protein-coding
chrII	4177939	-	23	intron (NM_062333, intron 4 of 4)	-991	NM_062333	187559	NM_062333	R03H10.7	hypothetical protein	protein-coding
chrII	4415264	+	29	intron (NM_062377, intron 12 of 13)	-2421	NM_062378	173776	NM_062378	sod-5	Superoxide dismutase [Cu-Zn]	protein-coding
chrII	4469725	-	26	intron (NM_062388, intron 4 of 5)	-1555	NM_062388	173784	NM_062388	W06B4.2	hypothetical protein	protein-coding
chrII	4472606	+	27	intron (NM_062389, intron 3 of 3)	1205	NM_062389	173785	NM_062389	W06B4.1	hypothetical protein	protein-coding
chrII	4957744	-	21	intron (NM_062513, intron 10 of 14)	-2067	NM_062513	173859	NM_062513	ulp-2	Ubiquitin-Like Protease	protein-coding
chrII	4973208	-	25	intron (NM_062514, intron 2 of 11)	-358	NM_062515	173860	NM_062514	shc-2	SHC (Src Homology domain C-terminal) adaptor homolog	protein-coding
chrII	5006399	+	28	intron (NM_062521, intron 3 of 7)	1268	NM_062521	173865	NM_062521	F59A6.4	hypothetical protein	protein-coding
chrII	5140250	+	23	intron (NM_062552, intron 7 of 13)	1550	NM_062552	186488	NM_062552	nas-29	Zinc metalloproteinase nas-29	protein-coding
chrII	5350785	-	22	intron (NM_062600, intron 1 of 6)	-126	NM_062600	173906	NM_062600	F09E5.8	Proline synthase co-transcribed bacterial homolog protein	protein-coding
chrII	5381416	+	23	intron (NM_062610, intron 4 of 8)	1405	NM_062610	173914	NM_062610	pkc-3	Protein kinase C-like 3	protein-coding
chrII	5402162	+	22	intron (NM_062618, intron 3 of 5)	2640	NM_062618	173920	NM_062618	mog-5	Probable pre-mRNA-splicing factor ATP-dependent RNA helicase mog-5	protein-coding
chrII	5504932	+	21	intron (NM_062651, intron 5 of 8)	902	NM_062651	173936	NM_062651	cyp-44A1	Probable cytochrome P450 CYP44	protein-coding
chrII	5848171	-	31	intron (NM_062765, intron 2 of 9)	-445	NM_062765	173993	NM_062765	H41C03.3	hypothetical protein	protein-coding
chrII	5922930	+	29	intron (NM_062784, intron 3 of 5)	981	NM_062784	174004	NM_062784	vrk-1	Serine/threonine-protein kinase VRK1	protein-coding
chrII	6404093	-	23	intron (NM_062889, intron 2 of 6)	-434	NM_062889	174062	NM_062889	T25D10.1	hypothetical protein	protein-coding
chrII	6551523	+	25	intron (NM_062922, intron 9 of 15)	2855	NR_101701	24104446	NR_101701	F18C5.15	ncRNA	ncRNA
chrII	6657183	-	22	intron (NM_062953, intron 5 of 9)	-1595	NM_062953	188611	NM_062953	T19D12.10	hypothetical protein	protein-coding
chrII	6796450	-	24	intron (NM_062988, intron 7 of 9)	-3651	NM_062990	174118	NM_062990	F31E8.4	hypothetical protein	protein-coding
chrII	7658856	-	31	intron (NM_063202, intron 8 of 8)	-3205	NM_063203	174236	NM_063202	alfa-1	ALS/FTD Associated gene homolog	protein-coding
chrII	7692176	-	21	intron (NM_063213, intron 4 of 9)	-1720	NM_063213	174242	NM_063213	nhx-2	Na(+)/H(+) exchanger protein 2	protein-coding
chrII	7862694	-	24	intron (NM_063253, intron 4 of 5)	1762	NM_063254	174268	NM_063254	ostb-1	Dolichyl-diphosphooligosaccharide--protein glycosyltransferase 48 kDa subunit	protein-coding
chrII	7944472	-	25	intron (NM_063269, intron 3 of 9)	-652	NM_063269	174279	NM_063269	ZK669.4	Lipoamide acyltransferase component of branched-chain alpha-keto acid dehydrogenase complex, mitochondrial	protein-coding
chrII	8086602	-	24	intron (NM_063295, intron 1 of 9)	-193	NM_063295	174300	NM_063295	K02C4.3	Probable ubiquitin carboxyl-terminal hydrolase K02C4.3	protein-coding
chrII	8084345	+	21	intron (NM_063295, intron 4 of 9)	2450	NM_063295	174300	NM_063295	K02C4.3	Probable ubiquitin carboxyl-terminal hydrolase K02C4.3	protein-coding
chrII	8460414	-	22	intron (NM_063383, intron 3 of 9)	-2644	NM_063383	174350	NM_063383	zyg-9	Zygote defective protein 9	protein-coding
chrII	8979854	+	26	intron (NM_063512, intron 9 of 11)	2762	NM_063512	174432	NM_063512	C18E9.7	hypothetical protein	protein-coding
chrII	9193660	-	26	intron (NM_063560, intron 1 of 6)	-575	NM_063560	192079	NM_063560	twk-4	TWiK family of potassium channels	protein-coding
chrII	9318084	+	26	intron (NM_063581, intron 5 of 6)	1329	NM_063581	174474	NM_063581	D2013.3	hypothetical protein	protein-coding
chrII	9612431	-	20	intron (NM_063668, intron 1 of 5)	-617	NM_063668	188540	NM_063668	T15H9.4	hypothetical protein	protein-coding
chrII	9841003	-	22	intron (NM_063720, intron 4 of 7)	-959	NM_063720	191471	NM_063720	rnh-1.2	RNase H	protein-coding
chrII	10177072	+	28	intron (NM_063793, intron 3 of 6)	2457	NM_063793	174580	NM_063793	F33H1.4	hypothetical protein	protein-coding
chrII	10318732	+	23	intron (NM_063820, intron 2 of 4)	497	NM_063820	187406	NM_063820	M02G9.3	hypothetical protein	protein-coding
chrII	10811287	+	20	intron (NM_063926, intron 1 of 2)	270	NM_063926	187643	NM_063926	R06F6.7	hypothetical protein	protein-coding
chrII	10836838	-	32	intron (NM_063930, intron 8 of 14)	3419	NR_001492	353404	NR_001492	M106.6	ncRNA	ncRNA
chrII	10849667	+	27	intron (NM_063932, intron 1 of 8)	272	NM_063932	174670	NM_063932	M106.2	hypothetical protein	protein-coding
chrII	11242004	-	24	intron (NM_064006, intron 10 of 11)	-2350	NM_064005	174716	NM_064005	T06D8.9	hypothetical protein	protein-coding
chrII	11676879	+	22	intron (NM_064091, intron 3 of 8)	633	NM_064091	174789	NM_064091	C47D12.2	hypothetical protein	protein-coding
chrII	11678045	+	20	intron (NM_064091, intron 7 of 8)	1607	NM_001267380	183547	NM_001267379	sfxn-1.4	SideroFleXiN (mitochondrial iron transporter)	protein-coding
chrII	11778999	-	27	intron (NM_064114, intron 5 of 10)	-614	NM_064115	174809	NM_064114	dna-2	yeast DNA helicase/endonuclease family	protein-coding
chrII	11778970	+	26	intron (NM_064114, intron 5 of 10)	585	NM_064115	174809	NM_064114	dna-2	yeast DNA helicase/endonuclease family	protein-coding
chrII	11808231	+	21	intron (NM_064119, intron 5 of 5)	-1061	NM_064120	174813	NM_064120	F43G6.10	hypothetical protein	protein-coding
chrII	12170149	-	29	intron (NM_064187, intron 6 of 7)	2387	NM_064188	174857	NM_064188	rol-1	ROLler: helically twisted, animals roll when moving	protein-coding
chrII	12429324	+	20	intron (NM_064239, intron 3 of 7)	558	NM_064239	190352	NM_064239	Y57A10C.8	hypothetical protein	protein-coding
chrII	12580778	+	32	intron (NM_064287, intron 1 of 3)	211	NM_064287	189654	NM_064287	clec-4	C-type LECtin	protein-coding
chrII	12579778	+	27	intron (NM_064287, intron 2 of 3)	1211	NM_064287	189654	NM_064287	clec-4	C-type LECtin	protein-coding
chrII	12864067	+	27	intron (NM_064334, intron 2 of 7)	1539	NM_064334	174923	NM_064334	snf-5	Transporter	protein-coding
chrII	12863847	-	20	intron (NM_064334, intron 2 of 7)	-1759	NM_064334	174923	NM_064334	snf-5	Transporter	protein-coding
chrII	12902203	-	20	intron (NM_064344, intron 4 of 7)	-940	NM_064344	174928	NM_064344	clec-65	C-type LECtin	protein-coding
chrII	12942487	+	20	intron (NM_064356, intron 7 of 10)	2411	NR_000900	260121	NR_000900	sup-6	ncRNA	ncRNA
chrII	12946148	-	33	intron (NM_064357, intron 4 of 6)	1089	NR_051811	13187608	NR_051811	F58G1.12	ncRNA	ncRNA
chrII	13042469	+	31	intron (NM_064372, intron 2 of 3)	871	NM_064372	174947	NM_064372	puf-6	Pumilio domain-containing protein 6	protein-coding
chrII	13040803	-	26	intron (NM_064372, intron 3 of 3)	-2537	NM_064372	174947	NM_064372	puf-6	Pumilio domain-containing protein 6	protein-coding
chrII	13050046	+	30	intron (NM_064374, intron 6 of 7)	2129	NM_064374	174949	NM_064374	F42G4.2	hypothetical protein	protein-coding
chrII	13195952	-	25	intron (NM_064400, intron 1 of 2)	-443	NM_064400	174964	NM_064400	lec-1	32 kDa beta-galactoside-binding lectin	protein-coding
chrII	13339082	-	22	intron (NM_064416, intron 3 of 4)	-870	NM_064416	174976	NM_064416	mrpl-20	Mitochondrial Ribosomal Protein, Large	protein-coding
chrII	13338929	-	20	intron (NM_064416, intron 3 of 4)	-717	NM_064416	174976	NM_064416	mrpl-20	Mitochondrial Ribosomal Protein, Large	protein-coding
chrII	13647361	+	23	intron (NM_064469, intron 3 of 4)	1650	NM_064469	183083	NM_064469	fbxa-168	F-box A protein	protein-coding
chrII	13714895	+	24	intron (NM_064475, intron 2 of 4)	878	NM_064475	190293	NM_064475	Y54G9A.4	hypothetical protein	protein-coding
chrII	13753048	+	27	intron (NM_064480, intron 2 of 4)	797	NM_064480	175021	NM_064480	arrd-14	ARRestin Domain protein	protein-coding
chrII	14182453	+	24	intron (NM_064560, intron 2 of 7)	-1651	NM_182166	175073	NM_064560	efhd-1	EF HanD calcium binding protein	protein-coding
chrII	14182070	-	21	intron (NM_064560, intron 2 of 7)	-1880	NM_064560	175073	NM_064560	efhd-1	EF HanD calcium binding protein	protein-coding
chrII	14182318	-	21	intron (NM_064560, intron 2 of 7)	1786	NM_182166	175073	NM_064560	efhd-1	EF HanD calcium binding protein	protein-coding
chrII	14198215	-	22	intron (NM_064561, intron 1 of 16)	-123	NM_064561	175074	NM_064561	ace-4	Carboxylic ester hydrolase	protein-coding
chrII	14204200	-	27	intron (NM_064561, intron 13 of 16)	1407	NM_064562	175076	NM_064562	ace-3	Carboxylic ester hydrolase	protein-coding
chrII	14204344	+	24	intron (NM_064561, intron 13 of 16)	-1263	NM_064562	175076	NM_064562	ace-3	Carboxylic ester hydrolase	protein-coding
chrII	14207286	-	22	intron (NM_064562, intron 4 of 7)	-1679	NM_064562	175076	NM_064562	ace-3	Carboxylic ester hydrolase	protein-coding
chrII	14386517	-	23	intron (NM_064591, intron 4 of 7)	1920	NM_001267498	13187945	NM_001267498	F26H11.8	hypothetical protein	protein-coding
chrII	14631401	-	27	intron (NM_064639, intron 4 of 7)	-1160	NM_064639	183307	NM_064639	C38C6.5	hypothetical protein	protein-coding
chrII	14756246	-	29	intron (NM_064660, intron 2 of 2)	-1425	NM_064660	175134	NM_064660	Y54E2A.5	hypothetical protein	protein-coding
chrII	14756696	-	23	intron (NM_064660, intron 2 of 2)	-975	NM_064660	175134	NM_064660	Y54E2A.5	hypothetical protein	protein-coding
chrII	14756355	+	21	intron (NM_064660, intron 2 of 2)	1316	NM_064660	175134	NM_064660	Y54E2A.5	hypothetical protein	protein-coding
chrII	14772364	-	27	intron (NM_064662, intron 2 of 2)	-521	NM_064662	175135	NM_064662	Y54E2A.7	hypothetical protein	protein-coding
chrII	15161003	+	23	intron (NM_064713, intron 8 of 11)	2896	NM_064713	175165	NM_064713	ptr-20	PaTched Related family	protein-coding
chrIII	8502	+	26	intron (NM_064724, intron 1 of 7)	4251	NM_064724	186719	NM_064724	npr-30	NeuroPeptide Receptor family	protein-coding
chrIII	160940	+	30	intron (NM_064761, intron 8 of 11)	3934	NM_064763	185556	NM_064763	F40G9.8	hypothetical protein	protein-coding
chrIII	302203	-	25	intron (NM_064783, intron 4 of 9)	3673	NM_064784	175192	NM_064784	ads-1	Alkyldihydroxyacetonephosphate synthase	protein-coding
chrIII	305969	-	23	intron (NM_064783, intron 5 of 9)	7439	NM_064784	175192	NM_064784	ads-1	Alkyldihydroxyacetonephosphate synthase	protein-coding
chrIII	306470	-	21	intron (NM_064783, intron 5 of 9)	7940	NM_064784	175192	NM_064784	ads-1	Alkyldihydroxyacetonephosphate synthase	protein-coding
chrIII	307111	-	31	intron (NM_064783, intron 6 of 9)	8350	NM_181923	259487	NM_181923	Y50D7A.10	hypothetical protein	protein-coding
chrIII	796807	+	22	intron (NM_064863, intron 4 of 16)	1673	NM_064863	175236	NM_064863	trpp-11	TRansport Protein Particle	protein-coding
chrIII	898916	+	35	intron (NM_064886, intron 10 of 12)	2472	NM_064887	175252	NM_064887	sucl-2	SUCcinyl-CoA Ligase, alpha subunit	protein-coding
chrIII	899087	-	26	intron (NM_064886, intron 10 of 12)	-2301	NM_064887	175252	NM_064887	sucl-2	SUCcinyl-CoA Ligase, alpha subunit	protein-coding
chrIII	975383	+	27	intron (NM_064908, intron 1 of 5)	3143	NM_064908	187638	NM_064908	R06B10.2	Protein-tyrosine-phosphatase	protein-coding
chrIII	985876	-	29	intron (NM_064909, intron 5 of 6)	-2626	NM_064909	3564790	NM_064909	tbc-10	TBC (Tre-2/Bub2/Cdc16) domain family	protein-coding
chrIII	986221	-	20	intron (NM_064909, intron 5 of 6)	-2971	NM_064909	3564790	NM_064909	tbc-10	TBC (Tre-2/Bub2/Cdc16) domain family	protein-coding
chrIII	1003039	+	26	intron (NM_064911, intron 1 of 8)	323	NM_064911	175261	NM_064911	clec-150	C-type LECtin	protein-coding
chrIII	1042293	-	25	intron (NM_064923, intron 6 of 9)	-4794	NM_064923	175269	NM_064923	BE0003N10.1	hypothetical protein	protein-coding
chrIII	1178219	-	21	intron (NM_064939, intron 22 of 25)	1675	NM_064942	190782	NM_064942	eak-3	Enhancer of AKt-1 null	protein-coding
chrIII	1179255	-	39	intron (NM_064939, intron 23 of 25)	2711	NM_064942	190782	NM_064942	eak-3	Enhancer of AKt-1 null	protein-coding
chrIII	1339029	+	25	intron (NM_064984, intron 2 of 3)	1296	NM_064984	3565750	NM_064984	fbxa-5	F-box A protein	protein-coding
chrIII	1339185	-	22	intron (NM_064984, intron 2 of 3)	-1140	NM_064984	3565750	NM_064984	fbxa-5	F-box A protein	protein-coding
chrIII	1674509	+	24	intron (NM_065042, intron 2 of 3)	1962	NM_065042	175320	NM_065042	Y22D7AR.6	hypothetical protein	protein-coding
chrIII	1841085	-	33	intron (NM_065062, intron 7 of 10)	-6574	NM_065062	175329	NM_065062	Y39A3CL.1	hypothetical protein	protein-coding
chrIII	1885129	-	20	intron (NM_065070, intron 3 of 4)	-1080	NM_065070	182026	NM_065070	B0524.4	hypothetical protein	protein-coding
chrIII	2067472	+	25	intron (NM_065095, intron 3 of 4)	856	NM_065095	189719	NM_065095	Y39A3A.3	hypothetical protein	protein-coding
chrIII	2115735	+	40	intron (NM_065101, intron 5 of 8)	1138	NM_065101	190056	NM_065101	Y48G9A.11	hypothetical protein	protein-coding
chrIII	2188397	-	25	intron (NM_065105, intron 20 of 27)	3327	NR_052897	13192089	NR_052897	F58H7.10	ncRNA	ncRNA
chrIII	2188421	+	22	intron (NM_065105, intron 20 of 27)	-3303	NR_052897	13192089	NR_052897	F58H7.10	ncRNA	ncRNA
chrIII	2239672	+	23	intron (NM_065118, intron 2 of 4)	490	NM_065118	183329	NM_065118	C39B5.10	hypothetical protein	protein-coding
chrIII	2248487	+	36	intron (NM_065121, intron 4 of 5)	2029	NM_065121	188669	NM_065121	T20H9.6	hypothetical protein	protein-coding
chrIII	2258774	-	23	intron (NM_065126, intron 1 of 3)	-156	NM_065126	188665	NM_065126	fbxa-43	F-box A protein	protein-coding
chrIII	2285474	+	46	intron (NM_065131, intron 11 of 15)	-5969	NM_001027739	3565143	NM_001027739	fbxa-219	F-box A protein	protein-coding
chrIII	2368102	+	21	intron (NM_065142, intron 9 of 11)	4543	NM_065142	186681	NM_065142	H04J21.1	hypothetical protein	protein-coding
chrIII	2391485	+	22	intron (NM_065146, intron 1 of 4)	621	NM_065146	186744	NM_065146	H14E04.4	hypothetical protein	protein-coding
chrIII	2391370	+	20	intron (NM_065146, intron 1 of 4)	736	NM_065146	186744	NM_065146	H14E04.4	hypothetical protein	protein-coding
chrIII	2629727	+	22	intron (NM_065192, intron 1 of 3)	694	NM_065192	190616	NM_065192	Y71H2B.1	hypothetical protein	protein-coding
chrIII	2759065	+	23	intron (NM_065211, intron 2 of 3)	-1545	NR_052152	13188795	NR_052152	21ur-15373	ncRNA	ncRNA
chrIII	3137479	-	22	intron (NM_065262, intron 1 of 3)	-263	NM_065262	175419	NM_065262	mec-12	Tubulin alpha-3 chain	protein-coding
chrIII	3236306	+	28	intron (NM_065273, intron 6 of 10)	2327	NR_052165	13188891	NR_052165	H09G03.3	ncRNA	ncRNA
chrIII	3269447	-	27	intron (NM_065281, intron 5 of 7)	2366	NM_065282	190234	NM_065282	Y53G8AM.2	hypothetical protein	protein-coding
chrIII	3269548	-	24	intron (NM_065281, intron 5 of 7)	2265	NM_065282	190234	NM_065282	Y53G8AM.2	hypothetical protein	protein-coding
chrIII	3348318	-	21	intron (NM_065293, intron 11 of 25)	-1820	NM_001267939	175436	NM_065293	gei-1	GEX Interacting protein	protein-coding
chrIII	3514715	-	23	intron (NM_065324, intron 2 of 8)	-1889	NM_065324	175458	NM_065324	hmit-1.3	H(+) MyoInositol coTransporter	protein-coding
chrIII	3515162	+	21	intron (NM_065324, intron 2 of 8)	1442	NM_065324	175458	NM_065324	hmit-1.3	H(+) MyoInositol coTransporter	protein-coding
chrIII	3512017	+	20	intron (NM_065324, intron 8 of 8)	1785	NM_065323	187375	NM_065323	mrpl-35	Probable 39S ribosomal protein L35, mitochondrial	protein-coding
chrIII	3575134	-	20	intron (NM_065330, intron 4 of 11)	1206	NM_001136364	175462	NM_065330	nhr-6	Nuclear Hormone Receptor family	protein-coding
chrIII	3710572	-	30	intron (NM_065350, intron 3 of 5)	-698	NM_065350	175476	NM_065350	alkb-8	ALKylated DNA repair protein AlkB homolog	protein-coding
chrIII	3710706	-	29	intron (NM_065350, intron 3 of 5)	-832	NM_065350	175476	NM_065350	alkb-8	ALKylated DNA repair protein AlkB homolog	protein-coding
chrIII	3710933	-	29	intron (NM_065350, intron 3 of 5)	-1059	NM_065350	175476	NM_065350	alkb-8	ALKylated DNA repair protein AlkB homolog	protein-coding
chrIII	3714098	+	24	intron (NM_065351, intron 1 of 12)	569	NM_065351	175477	NM_065351	nrde-1	hypothetical protein	protein-coding
chrIII	3713951	+	22	intron (NM_065351, intron 1 of 12)	422	NM_065351	175477	NM_065351	nrde-1	hypothetical protein	protein-coding
chrIII	3716563	+	37	intron (NM_065351, intron 6 of 12)	3034	NM_065351	175477	NM_065351	nrde-1	hypothetical protein	protein-coding
chrIII	3815714	-	45	intron (NM_065370, intron 8 of 11)	-3945	NM_065370	175492	NM_065370	dpy-27	Chromosome condensation protein dpy-27	protein-coding
chrIII	3842639	-	27	intron (NM_065376, intron 2 of 4)	-953	NM_065376	175497	NM_065376	C36A4.4	Probable UDP-N-acetylglucosamine pyrophosphorylase	protein-coding
chrIII	3842564	-	25	intron (NM_065376, intron 2 of 4)	-1028	NM_065376	175497	NM_065376	C36A4.4	Probable UDP-N-acetylglucosamine pyrophosphorylase	protein-coding
chrIII	4014474	-	23	intron (NM_065404, intron 6 of 8)	-1442	NR_052215	13189078	NR_052215	21ur-13952	ncRNA	ncRNA
chrIII	4097903	+	24	intron (NM_065421, intron 1 of 3)	199	NM_065421	175526	NM_065421	C03C10.4	hypothetical protein	protein-coding
chrIII	4259475	+	26	intron (NM_065451, intron 6 of 16)	3546	NM_065451	175548	NM_065451	T08A11.1	hypothetical protein	protein-coding
chrIII	4286574	-	25	intron (NM_065456, intron 3 of 4)	-871	NM_065456	187769	NM_065456	R10E4.3	hypothetical protein	protein-coding
chrIII	4399781	+	23	intron (NM_065487, intron 3 of 5)	955	NM_065487	175569	NM_065487	R07E5.6	hypothetical protein	protein-coding
chrIII	4410275	-	20	intron (NM_065492, intron 3 of 4)	-1738	NM_065492	175574	NM_065492	R07E5.1	G patch domain-containing protein 1 homolog	protein-coding
chrIII	4416613	+	21	intron (NM_065495, intron 3 of 4)	1020	NM_065495	259501	NM_065495	pdcd-2	PDCD (mammalian ProgrammeD Cell Death protein) homolog	protein-coding
chrIII	4425779	-	23	intron (NM_065499, intron 9 of 14)	1036	NR_053272	13193198	NR_053272	T08B6.63	ncRNA	ncRNA
chrIII	4628811	-	30	intron (NM_065543, intron 1 of 6)	-286	NM_065543	184310	NM_065543	clec-151	C-type LECtin	protein-coding
chrIII	4810371	-	20	intron (NM_065591, intron 3 of 4)	-743	NM_065591	183310	NM_065591	C38D4.7	hypothetical protein	protein-coding
chrIII	4892715	+	32	intron (NM_065624, intron 2 of 4)	642	NM_065624	184990	NM_065624	F26F4.6	hypothetical protein	protein-coding
chrIII	4984059	+	26	intron (NM_065655, intron 1 of 9)	380	NM_065655	259768	NM_065655	C27F2.7	Uncharacterized F-box protein C27F2.7	protein-coding
chrIII	5309976	-	25	intron (NM_065733, intron 5 of 6)	1245	NM_065734	175731	NM_065734	pqe-1	PolyQ (poly glutamine tract) toxicity Enhancer	protein-coding
chrIII	5365736	-	31	intron (NM_065745, intron 3 of 3)	-2265	NM_065745	175737	NM_065745	dhs-9	DeHydrogenases, Short chain	protein-coding
chrIII	5387850	-	41	intron (NM_065750, intron 31 of 34)	2486	NM_065749	175741	NM_065749	Y32H12A.7	hypothetical protein	protein-coding
chrIII	5445218	+	24	intron (NM_065759, intron 3 of 5)	2090	NM_065759	175748	NM_065759	disl-2	DIS3-like exonuclease 2	protein-coding
chrIII	5453987	+	29	intron (NM_065762, intron 1 of 13)	420	NM_065762	185984	NM_065762	F48E8.4	hypothetical protein	protein-coding
chrIII	5616565	+	43	intron (NM_065809, intron 5 of 7)	1635	NM_065809	175779	NM_065809	basl-1	BAS-Like	protein-coding
chrIII	6370082	-	21	intron (NM_065991, intron 7 of 13)	-2089	NM_065991	175900	NM_065991	thoc-2	THO Complex (transcription factor/nuclear export) subunit	protein-coding
chrIII	6599989	-	21	intron (NM_066054, intron 2 of 14)	-1045	NM_066054	175934	NM_066054	let-765	hypothetical protein	protein-coding
chrIII	6698867	-	20	intron (NM_066066, intron 5 of 16)	-2164	NM_066066	175943	NM_066066	rbf-1	Rabphilin-1	protein-coding
chrIII	7017921	+	25	intron (NM_066131, intron 11 of 12)	2586	NM_066132	175981	NM_066132	col-8	Cuticle collagen 8	protein-coding
chrIII	7015973	+	21	intron (NM_066131, intron 6 of 12)	3775	NR_052426	13190011	NR_052426	F11H8.7	ncRNA	ncRNA
chrIII	7264760	+	20	intron (NM_066199, intron 2 of 6)	5811	NM_066199	181940	NM_066199	B0361.4	hypothetical protein	protein-coding
chrIII	7371245	+	21	intron (NM_066230, intron 7 of 10)	-2856	NR_052447	13190141	NR_052447	T20B12.11	ncRNA	ncRNA
chrIII	7517264	+	24	intron (NM_066249, intron 5 of 9)	1194	NM_066249	176065	NM_066249	clk-2	Telomere length regulation protein clk-2	protein-coding
chrIII	7631121	-	24	intron (NM_066269, intron 9 of 21)	5193	NR_131442	24104843	NR_131442	T04A6.7	ncRNA	ncRNA
chrIII	7652007	+	24	intron (NM_066272, intron 6 of 7)	3284	NM_001038301	3896735	NM_001038301	ZK783.6	hypothetical protein	protein-coding
chrIII	7702286	-	31	intron (NM_066277, intron 16 of 21)	-4660	NR_003424	4926954	NR_003424	C03B8.5	ncRNA	ncRNA
chrIII	7708439	-	25	intron (NM_066277, intron 2 of 21)	-968	NM_066277	176083	NM_066277	lin-13	Zinc finger protein lin-13	protein-coding
chrIII	7840616	-	24	intron (NM_066299, intron 3 of 3)	-1088	NM_066299	176096	NM_066299	ceh-23	Homeobox protein ceh-23	protein-coding
chrIII	8015960	+	23	intron (NM_066345, intron 2 of 6)	512	NM_066345	176127	NM_066345	F44B9.5	Ancient ubiquitous protein 1 homolog	protein-coding
chrIII	8134120	+	25	intron (NM_066374, intron 1 of 2)	511	NM_066374	176147	NM_066374	C14B9.2	Probable protein disulfide-isomerase A4	protein-coding
chrIII	8296394	-	25	intron (NM_066421, intron 1 of 8)	-2416	NM_066421	176168	NM_066420	mig-10	Abnormal cell migration protein 10	protein-coding
chrIII	8329946	-	27	intron (NM_066432, intron 3 of 11)	-892	NM_066432	176175	NM_066432	iglr-2	Immunoglobulin domain and leucine-rich repeat-containing protein 2	protein-coding
chrIII	8503013	+	39	intron (NM_066476, intron 8 of 18)	-1503	NR_131445	24104577	NR_131445	F42H10.13	ncRNA	ncRNA
chrIII	8503120	-	33	intron (NM_066476, intron 8 of 18)	1610	NR_131445	24104577	NR_131445	F42H10.13	ncRNA	ncRNA
chrIII	8519572	-	21	intron (NM_066478, intron 1 of 4)	-294	NM_066478	191055	NM_066478	ZC21.8	hypothetical protein	protein-coding
chrIII	8740111	-	21	intron (NM_066527, intron 4 of 7)	-1220	NM_066527	176226	NM_066527	pdhk-2	Probable [pyruvate dehydrogenase (acetyl-transferring)] kinase, mitochondrial	protein-coding
chrIII	8945245	+	21	intron (NM_066577, intron 1 of 10)	507	NM_001129277	191374	NM_066577	seb-2	G-protein coupled receptor ZK643.3	protein-coding
chrIII	9127237	+	26	intron (NM_066621, intron 4 of 12)	1078	NM_001306722	176289	NM_066621	sec-16	Protein transport protein Sec16	protein-coding
chrIII	9464302	-	22	intron (NM_066682, intron 3 of 5)	-1084	NM_066682	176329	NM_066682	B0464.6	hypothetical protein	protein-coding
chrIII	9471367	+	21	intron (NM_066686, intron 6 of 6)	1814	NM_066686	176332	NM_066686	bre-3	Beta-1,4-mannosyltransferase bre-3	protein-coding
chrIII	9706398	+	24	intron (NM_066744, intron 4 of 7)	856	NM_001268088	176369	NM_066744	tlk-1	Serine/threonine-protein kinase tousled-like 1	protein-coding
chrIII	9803222	-	24	intron (NM_066772, intron 4 of 4)	-1662	NM_066772	176387	NM_066772	riok-3	Putative RIO-type serine/threonine-protein kinase 3	protein-coding
chrIII	9803205	+	20	intron (NM_066772, intron 4 of 4)	1679	NM_066772	176387	NM_066772	riok-3	Putative RIO-type serine/threonine-protein kinase 3	protein-coding
chrIII	9820569	+	29	intron (NM_066776, intron 4 of 9)	1353	NM_066776	176391	NM_066776	panl-3	PAB-dependent poly(A)-specific ribonuclease subunit PAN3	protein-coding
chrIII	9961033	+	35	intron (NM_066812, intron 5 of 7)	3214	NR_058525	13200688	NR_058525	21ur-3027	ncRNA	ncRNA
chrIII	9960973	+	28	intron (NM_066812, intron 5 of 7)	3154	NR_058525	13200688	NR_058525	21ur-3027	ncRNA	ncRNA
chrIII	10117690	-	33	intron (NM_066847, intron 4 of 7)	-1095	NM_066847	191527	NM_066847	ZK1128.3	hypothetical protein	protein-coding
chrIII	10121845	-	22	intron (NM_066849, intron 4 of 5)	-1154	NM_066849	176426	NM_066849	ham-3	hypothetical protein	protein-coding
chrIII	10203932	+	29	intron (NM_066859, intron 1 of 9)	151	NM_066859	176434	NM_066859	chc-1	Probable clathrin heavy chain 1	protein-coding
chrIII	10229946	+	28	intron (NM_066865, intron 6 of 12)	4042	NM_066865	190572	NM_066865	Y70G10A.2	hypothetical protein	protein-coding
chrIII	10241264	+	24	intron (NM_066866, intron 7 of 11)	2251	NM_066866	190573	NM_066866	Y70G10A.3	Solute carrier organic anion transporter family member	protein-coding
chrIII	10265621	+	32	intron (NM_066872, intron 5 of 9)	1669	NM_066872	187517	NM_066872	R01H10.7	hypothetical protein	protein-coding
chrIII	10441460	-	23	intron (NM_066903, intron 4 of 7)	-848	NM_066903	186678	NM_066902	H04D03.2	hypothetical protein	protein-coding
chrIII	10456281	-	21	intron (NM_066905, intron 12 of 16)	1750	NM_066904	186680	NM_066904	H04D03.3	hypothetical protein	protein-coding
chrIII	10498985	-	23	intron (NM_066912, intron 18 of 18)	2703	NR_052695	13191149	NR_052695	F43D9.10	ncRNA	ncRNA
chrIII	10590438	+	22	intron (NM_066931, intron 6 of 6)	2252	NM_066931	189910	NM_066931	Y45F3A.8	hypothetical protein	protein-coding
chrIII	10725044	+	29	intron (NM_066962, intron 8 of 12)	5031	NM_066962	176498	NM_066962	tat-3	Phospholipid-transporting ATPase	protein-coding
chrIII	10867789	-	37	intron (NM_066992, intron 2 of 2)	-731	NM_066992	176516	NM_066992	cey-4	C. Elegans Y-box	protein-coding
chrIII	10875635	-	22	intron (NM_066994, intron 2 of 5)	-275	NM_066994	183434	NM_066994	C44B9.2	hypothetical protein	protein-coding
chrIII	10921179	+	26	intron (NM_067000, intron 1 of 4)	892	NM_067000	176521	NM_067000	vab-7	Homeobox protein vab-7	protein-coding
chrIII	11217216	-	32	intron (NM_067040, intron 2 of 3)	-929	NM_067040	176549	NM_067040	tbx-34	Putative T-box protein 34	protein-coding
chrIII	11336722	-	29	intron (NM_067057, intron 2 of 10)	-1929	NM_001268192	176564	NM_067057	T28D6.5	hypothetical protein	protein-coding
chrIII	11336649	-	26	intron (NM_067057, intron 2 of 10)	-1856	NM_001268192	176564	NM_067057	T28D6.5	hypothetical protein	protein-coding
chrIII	11337689	-	22	intron (NM_067057, intron 3 of 10)	-2896	NM_001268192	176564	NM_067057	T28D6.5	hypothetical protein	protein-coding
chrIII	11507517	-	31	intron (NM_067081, intron 4 of 5)	1510	NM_067082	190501	NM_067082	Y66D12A.19	hypothetical protein	protein-coding
chrIII	11508019	-	23	intron (NM_067081, intron 4 of 5)	1008	NM_067082	190501	NM_067082	Y66D12A.19	hypothetical protein	protein-coding
chrIII	11507801	-	22	intron (NM_067081, intron 4 of 5)	1226	NM_067082	190501	NM_067082	Y66D12A.19	hypothetical protein	protein-coding
chrIII	11736186	-	21	intron (NM_067119, intron 2 of 2)	-1327	NM_067119	189815	NM_067119	sup-1	Protein SUP-1	protein-coding
chrIII	11736098	-	21	intron (NM_067119, intron 2 of 2)	-1415	NM_067119	189815	NM_067119	sup-1	Protein SUP-1	protein-coding
chrIII	11975199	+	32	intron (NM_067161, intron 4 of 4)	-1210	NM_067159	176633	NM_067159	ung-1	Uracil DNA N-Glycosylase	protein-coding
chrIII	11975075	-	22	intron (NM_067161, intron 4 of 4)	1086	NM_067159	176633	NM_067159	ung-1	Uracil DNA N-Glycosylase	protein-coding
chrIII	12001379	-	22	intron (NM_067164, intron 2 of 5)	-1461	NM_067164	176636	NM_067164	Y56A3A.33	hypothetical protein	protein-coding
chrIII	12001781	-	21	intron (NM_067164, intron 2 of 5)	-1059	NM_067164	176636	NM_067164	Y56A3A.33	hypothetical protein	protein-coding
chrIII	12000622	-	25	intron (NM_067164, intron 3 of 5)	-2218	NM_067164	176636	NM_067164	Y56A3A.33	hypothetical protein	protein-coding
chrIII	12057514	-	37	intron (NM_067169, intron 2 of 7)	-841	NM_067169	3565442	NM_067169	arx-3	ARp2/3 compleX component	protein-coding
chrIII	12209051	-	30	intron (NM_067185, intron 4 of 6)	-6534	NM_067185	176648	NM_067185	Y75B8A.13	hypothetical protein	protein-coding
chrIII	12231353	-	29	intron (NM_067190, intron 5 of 5)	-4195	NM_067191	190707	NM_067191	grl-15	GRound-Like (grd related)	protein-coding
chrIII	12263499	-	29	intron (NM_067195, intron 10 of 15)	-10080	NM_067195	176653	NM_067195	Y75B8A.24	hypothetical protein	protein-coding
chrIII	12264124	-	26	intron (NM_067195, intron 8 of 15)	-9455	NM_067195	176653	NM_067195	Y75B8A.24	hypothetical protein	protein-coding
chrIII	12281167	+	24	intron (NM_067196, intron 5 of 6)	7226	NM_067196	176654	NM_067196	Y75B8A.25	hypothetical protein	protein-coding
chrIII	12292032	+	20	intron (NM_067197, intron 12 of 20)	11045	NM_067197	190710	NM_067197	mrp-8	hypothetical protein	protein-coding
chrIII	12396596	+	23	intron (NM_067216, intron 2 of 10)	640	NM_067216	176665	NM_067216	Y49E10.10	hypothetical protein	protein-coding
chrIII	12448385	+	21	intron (NM_067223, intron 5 of 7)	-2385	NM_067222	176671	NM_067222	Y49E10.18	hypothetical protein	protein-coding
chrIII	12603516	+	29	intron (NM_067241, intron 5 of 8)	4741	NM_067241	176679	NM_067241	epc-1	Enhancer of PolyComb-like	protein-coding
chrIII	12604165	-	27	intron (NM_067241, intron 5 of 8)	-4092	NM_067241	176679	NM_067241	epc-1	Enhancer of PolyComb-like	protein-coding
chrIII	12655929	-	29	intron (NM_067245, intron 3 of 4)	-6024	NM_001312972	176683	NM_001268248	pqn-80	Prion-like-(Q/N-rich)-domain-bearing protein	protein-coding
chrIII	12689014	-	23	intron (NM_067249, intron 3 of 8)	-788	NM_067249	190952	NM_067249	spin-4	SPINster (Drosophila lysosomal permease) homolog	protein-coding
chrIII	12748560	-	44	intron (NM_067255, intron 5 of 6)	-1833	NM_067254	190953	NM_067254	Y111B2A.21	hypothetical protein	protein-coding
chrIII	12748522	+	26	intron (NM_067255, intron 5 of 6)	1795	NM_067254	190953	NM_067254	Y111B2A.21	hypothetical protein	protein-coding
chrIII	12797471	+	21	intron (NM_067263, intron 2 of 7)	547	NM_067263	176695	NM_067263	agmo-1	Alkylglycerol monooxygenase homolog	protein-coding
chrIII	12797047	+	31	intron (NM_067263, intron 3 of 7)	971	NM_067263	176695	NM_067263	agmo-1	Alkylglycerol monooxygenase homolog	protein-coding
chrIII	12814829	-	21	intron (NM_067265, intron 2 of 4)	-1334	NM_067265	176696	NM_067265	BE10.4	hypothetical protein	protein-coding
chrIII	12922179	-	34	intron (NM_067283, intron 3 of 3)	3610	NM_067282	176709	NM_067282	Y37D8A.16	hypothetical protein	protein-coding
chrIII	12921799	+	20	intron (NM_067283, intron 3 of 3)	-3230	NM_067282	176709	NM_067282	Y37D8A.16	hypothetical protein	protein-coding
chrIII	12946757	+	22	intron (NM_067288, intron 5 of 7)	4169	NM_001027661	176713	NM_067288	unc-25	hypothetical protein	protein-coding
chrIII	12953899	+	31	intron (NM_067290, intron 3 of 3)	2528	NM_067289	176714	NM_067289	Y39E4A.1	hypothetical protein	protein-coding
chrIII	12954321	+	24	intron (NM_067290, intron 3 of 3)	2590	NM_067291	176715	NM_067290	ttm-1	Toxin-regulated Targets of MAPK	protein-coding
chrIII	12976027	+	22	intron (NM_067293, intron 2 of 2)	1734	NM_067293	176717	NM_067293	ZK1010.2	hypothetical protein	protein-coding
chrIII	12975895	+	21	intron (NM_067293, intron 2 of 2)	1866	NM_067293	176717	NM_067293	ZK1010.2	hypothetical protein	protein-coding
chrIII	12988474	+	20	intron (NM_067298, intron 3 of 9)	903	NM_067298	191491	NM_067298	ZK1010.6	hypothetical protein	protein-coding
chrIII	13019195	+	21	intron (NM_067302, intron 2 of 2)	276	NM_067302	176724	NM_067302	col-98	COLlagen	protein-coding
chrIII	13268670	+	29	intron (NM_067333, intron 1 of 4)	104	NM_067333	176742	NM_067333	cpf-2	Cleavage and Polyadenylation Factor	protein-coding
chrIII	13268043	-	32	intron (NM_067333, intron 4 of 4)	-731	NM_067333	176742	NM_067333	cpf-2	Cleavage and Polyadenylation Factor	protein-coding
chrIII	13268116	+	21	intron (NM_067333, intron 4 of 4)	658	NM_067333	176742	NM_067333	cpf-2	Cleavage and Polyadenylation Factor	protein-coding
chrIII	13349756	+	21	intron (NM_067352, intron 1 of 7)	-1553	NM_181951	176757	NM_067352	mtm-6	MTM (myotubularin) family	protein-coding
chrIII	13511363	+	33	intron (NM_067395, intron 5 of 7)	3095	NM_067395	176783	NM_067395	mlh-1	MLH (MutL Homolog) family	protein-coding
chrIII	13522617	-	39	intron (NM_067396, intron 1 of 6)	-1375	NM_001276805	176784	NM_067396	pod-1	hypothetical protein	protein-coding
chrIII	13520869	-	20	intron (NM_067396, intron 2 of 6)	-3123	NM_001276805	176784	NM_067396	pod-1	hypothetical protein	protein-coding
chrIII	13651107	-	23	intron (NM_067418, intron 9 of 13)	-7169	NM_067418	176802	NM_067418	set-16	Histone-lysine N-methyltransferase	protein-coding
chrIII	13651024	+	21	intron (NM_067418, intron 9 of 13)	7086	NM_067418	176802	NM_067418	set-16	Histone-lysine N-methyltransferase	protein-coding
chrIII	13778028	+	33	intron (NM_067446, intron 5 of 6)	-2099	NM_067447	181793	NM_067447	pot-3	Protection Of Telomeres 1 (Pot1) homolog	protein-coding
chrIV	186280	+	23	intron (NM_067475, intron 1 of 3)	1630	NM_067475	176833	NM_067475	pnc-1	Pyrazinamidase and NiCotinamidase	protein-coding
chrIV	186634	+	20	intron (NM_067475, intron 1 of 3)	1984	NM_067475	176833	NM_067475	pnc-1	Pyrazinamidase and NiCotinamidase	protein-coding
chrIV	535300	+	26	intron (NM_067543, intron 7 of 8)	3165	NM_067543	176880	NM_067543	glt-7	Amino acid transporter	protein-coding
chrIV	566204	+	21	intron (NM_067546, intron 2 of 3)	2011	NR_101877	24104645	NR_101877	F56A11.14	ncRNA	ncRNA
chrIV	580936	+	20	intron (NM_067549, intron 5 of 5)	1225	NM_067549	176884	NM_067549	F56A11.6	hypothetical protein	protein-coding
chrIV	675098	+	30	intron (NM_067568, intron 4 of 5)	775	NM_067568	176894	NM_067568	K11H12.4	hypothetical protein	protein-coding
chrIV	783161	+	28	intron (NM_067587, intron 6 of 7)	3886	NM_001307704	176905	NM_001028060	F56B3.4	hypothetical protein	protein-coding
chrIV	935123	-	23	intron (NM_067615, intron 1 of 6)	-576	NM_067615	186550	NM_067615	F58H7.1	hypothetical protein	protein-coding
chrIV	973208	-	25	intron (NM_067617, intron 13 of 23)	-825	NM_001307629	246019	NM_067617	plx-1	PLeXin	protein-coding
chrIV	973699	-	22	intron (NM_067617, intron 13 of 23)	-1316	NM_001307629	246019	NM_067617	plx-1	PLeXin	protein-coding
chrIV	970551	-	37	intron (NM_067617, intron 9 of 23)	1832	NM_001307628	246019	NM_067617	plx-1	PLeXin	protein-coding
chrIV	970981	-	36	intron (NM_067617, intron 9 of 23)	1402	NM_001307628	246019	NM_067617	plx-1	PLeXin	protein-coding
chrIV	1029423	+	23	intron (NM_067626, intron 3 of 4)	593	NM_067626	176923	NM_067626	abhd-14	ABHydrolase Domain containing homolog	protein-coding
chrIV	1117123	+	30	intron (NM_067639, intron 3 of 6)	1323	NR_052915	13192124	NR_052915	C44B12.12	ncRNA	ncRNA
chrIV	1116914	-	28	intron (NM_067639, intron 3 of 6)	-1114	NR_052915	13192124	NR_052915	C44B12.12	ncRNA	ncRNA
chrIV	1189862	-	24	intron (NM_067649, intron 2 of 3)	1075	NM_001307503	176937	NM_067649	mdt-20	MeDiaTor	protein-coding
chrIV	1195604	+	30	intron (NM_067650, intron 3 of 8)	-2077	NR_052924	13192146	NR_052924	Y104H12D.9	ncRNA	ncRNA
chrIV	1195493	+	25	intron (NM_067650, intron 3 of 8)	-1966	NR_052924	13192146	NR_052924	Y104H12D.9	ncRNA	ncRNA
chrIV	1232188	-	20	intron (NM_067657, intron 1 of 1)	-291	NM_067657	176942	NM_067657	W09G12.6	hypothetical protein	protein-coding
chrIV	1354839	+	23	intron (NM_067669, intron 1 of 1)	455	NM_067669	176947	NM_067669	col-104	COLlagen	protein-coding
chrIV	1591662	+	28	intron (NM_067701, intron 3 of 11)	3828	NM_067701	176966	NM_067701	npp-8	Nuclear Pore complex Protein	protein-coding
chrIV	1744488	-	22	intron (NM_067728, intron 2 of 4)	-1014	NM_067728	176982	NM_067728	Y41D4A.6	Glutamyl-tRNA(Gln) amidotransferase subunit A, mitochondrial	protein-coding
chrIV	1744889	+	21	intron (NM_067728, intron 2 of 4)	613	NM_067728	176982	NM_067728	Y41D4A.6	Glutamyl-tRNA(Gln) amidotransferase subunit A, mitochondrial	protein-coding
chrIV	1743571	-	26	intron (NM_067728, intron 3 of 4)	-1931	NM_067728	176982	NM_067728	Y41D4A.6	Glutamyl-tRNA(Gln) amidotransferase subunit A, mitochondrial	protein-coding
chrIV	1852614	+	31	intron (NM_067741, intron 1 of 9)	-1832	NM_001028052	176991	NM_067740	egl-4	cGMP-dependent protein kinase	protein-coding
chrIV	2037385	-	23	intron (NM_067757, intron 1 of 13)	-140	NM_067757	190732	NM_067757	cng-2	Cyclic Nucleotide Gated channel	protein-coding
chrIV	2070351	+	21	intron (NM_067759, intron 4 of 6)	3213	NM_067759	187599	NM_067759	arrd-26	ARRestin Domain protein	protein-coding
chrIV	2342896	+	28	intron (NM_067790, intron 5 of 9)	-3087	NR_050903	13183979	NR_050903	F59H5.5	ncRNA	ncRNA
chrIV	2343015	-	24	intron (NM_067790, intron 5 of 9)	2968	NR_050903	13183979	NR_050903	F59H5.5	ncRNA	ncRNA
chrIV	2343044	-	22	intron (NM_067790, intron 5 of 9)	2939	NR_050903	13183979	NR_050903	F59H5.5	ncRNA	ncRNA
chrIV	2343245	-	21	intron (NM_067790, intron 5 of 9)	2738	NR_050903	13183979	NR_050903	F59H5.5	ncRNA	ncRNA
chrIV	2341912	+	22	intron (NM_067790, intron 6 of 9)	-4071	NR_050903	13183979	NR_050903	F59H5.5	ncRNA	ncRNA
chrIV	2479639	-	25	intron (NM_067808, intron 5 of 5)	2049	NR_131457	24104238	NR_131457	C24E9.1	ncRNA	ncRNA
chrIV	2551002	-	22	intron (NM_067818, intron 2 of 3)	-638	NM_067818	190544	NM_067818	Y69A2AR.23	hypothetical protein	protein-coding
chrIV	2662791	-	22	intron (NM_067839, intron 4 of 15)	-1173	NM_067839	177049	NM_067839	Y69A2AR.31	hypothetical protein	protein-coding
chrIV	2656205	+	24	intron (NM_067839, intron 9 of 15)	-1022	NR_052994	13192434	NR_052994	Y69A2AR.36	ncRNA	ncRNA
chrIV	2781894	-	25	intron (NM_067851, intron 1 of 1)	-928	NM_067851	190278	NM_067851	Y54G2A.12	hypothetical protein	protein-coding
chrIV	2781761	-	21	intron (NM_067851, intron 1 of 1)	-1061	NM_067851	190278	NM_067851	Y54G2A.12	hypothetical protein	protein-coding
chrIV	2883952	-	30	intron (NM_067864, intron 1 of 6)	-1302	NM_067864	177070	NM_067863	nprt-1	Nicotinate phosphoribosyltransferase	protein-coding
chrIV	2884714	+	23	intron (NM_067864, intron 1 of 6)	540	NM_067864	177070	NM_067863	nprt-1	Nicotinate phosphoribosyltransferase	protein-coding
chrIV	3026360	+	34	intron (NM_067881, intron 4 of 7)	2570	NM_067881	177083	NM_067881	ndnf-1	NDNF (Neuron Derived Neurotrophic Factor) homolog	protein-coding
chrIV	3026736	+	22	intron (NM_067881, intron 4 of 7)	2194	NM_067881	177083	NM_067881	ndnf-1	NDNF (Neuron Derived Neurotrophic Factor) homolog	protein-coding
chrIV	3047492	-	25	intron (NM_067883, intron 3 of 14)	-2477	NM_001307540	177084	NM_067883	eel-1	Enhancer of EfL-1 mutant phenotype	protein-coding
chrIV	3344993	-	22	intron (NM_067928, intron 7 of 9)	1392	NR_053039	13192595	NR_053039	21ur-14887	ncRNA	ncRNA
chrIV	3386178	+	37	intron (NM_067935, intron 1 of 1)	270	NM_067935	177106	NM_067935	mai-2	ATPase inhibitor mai-2, mitochondrial	protein-coding
chrIV	3386503	+	24	intron (NM_067935, intron 1 of 1)	595	NM_067935	177106	NM_067935	mai-2	ATPase inhibitor mai-2, mitochondrial	protein-coding
chrIV	3386575	+	22	intron (NM_067935, intron 1 of 1)	667	NM_067935	177106	NM_067935	mai-2	ATPase inhibitor mai-2, mitochondrial	protein-coding
chrIV	3556748	-	22	intron (NM_067971, intron 1 of 13)	-679	NM_067971	177117	NM_067971	osm-9	hypothetical protein	protein-coding
chrIV	3556648	-	21	intron (NM_067971, intron 1 of 13)	-779	NM_067971	177117	NM_067971	osm-9	hypothetical protein	protein-coding
chrIV	3589653	-	27	intron (NM_067977, intron 3 of 6)	1967	NR_053053	13192673	NR_053053	Y37E11B.12	ncRNA	ncRNA
chrIV	3611438	-	21	intron (NM_067984, intron 4 of 7)	-243	NM_001307341	177123	NM_067984	ZC416.6	hypothetical protein	protein-coding
chrIV	4046335	+	26	intron (NM_068064, intron 7 of 7)	3093	NM_068065	177161	NM_068065	pcn-1	Proliferating cell nuclear antigen	protein-coding
chrIV	4066332	+	22	intron (NM_068071, intron 1 of 6)	434	NM_068071	192003	NM_068071	str-122	Seven TM Receptor	protein-coding
chrIV	4132412	-	28	intron (NM_068088, intron 3 of 3)	-2212	NM_068088	186064	NM_068088	F49F1.8	hypothetical protein	protein-coding
chrIV	4131598	-	27	intron (NM_068088, intron 3 of 3)	-3026	NM_068088	186064	NM_068088	F49F1.8	hypothetical protein	protein-coding
chrIV	4132154	+	22	intron (NM_068088, intron 3 of 3)	2470	NM_068088	186064	NM_068088	F49F1.8	hypothetical protein	protein-coding
chrIV	4131698	-	22	intron (NM_068088, intron 3 of 3)	-2926	NM_068088	186064	NM_068088	F49F1.8	hypothetical protein	protein-coding
chrIV	4132566	-	20	intron (NM_068088, intron 3 of 3)	-2058	NM_068088	186064	NM_068088	F49F1.8	hypothetical protein	protein-coding
chrIV	4214600	+	28	intron (NM_068113, intron 1 of 5)	945	NM_068113	177185	NM_068113	F30B5.4	hypothetical protein	protein-coding
chrIV	4230682	+	31	intron (NM_068116, intron 4 of 5)	1156	NM_068116	177186	NM_068116	F30B5.7	hypothetical protein	protein-coding
chrIV	4230680	-	27	intron (NM_068116, intron 4 of 5)	-1158	NM_068116	177186	NM_068116	F30B5.7	hypothetical protein	protein-coding
chrIV	4249038	-	32	intron (NM_068122, intron 3 of 11)	-857	NM_068122	177190	NM_068122	ama-1	DNA-directed RNA polymerase II subunit RPB1	protein-coding
chrIV	4248947	-	22	intron (NM_068122, intron 3 of 11)	-766	NM_068122	177190	NM_068122	ama-1	DNA-directed RNA polymerase II subunit RPB1	protein-coding
chrIV	4264137	-	28	intron (NM_068123, intron 2 of 3)	-803	NM_068123	177191	NM_068123	col-33	COLlagen	protein-coding
chrIV	4264409	+	24	intron (NM_068123, intron 3 of 3)	1075	NM_068123	177191	NM_068123	col-33	COLlagen	protein-coding
chrIV	4691440	+	20	intron (NM_068214, intron 7 of 7)	-1345	NM_068215	188725	NM_068215	T22B11.1	hypothetical protein	protein-coding
chrIV	4759909	-	24	intron (NM_068235, intron 1 of 3)	-510	NM_068235	189470	NM_068235	Y17G9B.9	hypothetical protein	protein-coding
chrIV	5059946	-	24	intron (NM_068311, intron 4 of 7)	-908	NM_068311	177273	NM_068311	C09B9.7	hypothetical protein	protein-coding
chrIV	5812917	+	25	intron (NM_068467, intron 6 of 7)	799	NM_001306859	177351	NM_068467	C31H1.8	hypothetical protein	protein-coding
chrIV	6328297	-	21	intron (NM_068563, intron 2 of 2)	1331	NM_171359	177394	NM_068564	seu-1	Suppressor of Ectopic Unc-5	protein-coding
chrIV	7437640	-	22	intron (NM_068784, intron 11 of 25)	3762	NM_001268370	13196689	NM_001268370	B0496.11	hypothetical protein	protein-coding
chrIV	7780677	+	34	intron (NM_068882, intron 2 of 3)	-1726	NM_068881	183187	NM_068881	C33H5.8	hypothetical protein	protein-coding
chrIV	8178373	-	22	intron (NM_068971, intron 2 of 9)	-1278	NR_131581	177615	NM_068971	pct-1	Cyclin-dependent kinase 17	protein-coding
chrIV	8430612	-	31	intron (NM_069034, intron 2 of 4)	-865	NM_069034	177643	NM_069034	T26A8.4	hypothetical protein	protein-coding
chrIV	8465840	+	27	intron (NM_069041, intron 8 of 9)	-2039	NM_001307281	13197055	NM_001307141	str-176	Seven TM Receptor	protein-coding
chrIV	8674052	+	21	intron (NM_069085, intron 16 of 21)	-3538	NM_001307098	24104404	NM_001307098	F08B4.8	hypothetical protein	protein-coding
chrIV	8869046	-	25	intron (NM_069136, intron 4 of 7)	-226	NM_001136373	182462	NM_069136	npp-23	Nuclear Pore complex Protein	protein-coding
chrIV	9219254	-	33	intron (NM_069203, intron 5 of 7)	-1516	NM_069203	177744	NM_069203	C46C2.2	hypothetical protein	protein-coding
chrIV	9219276	-	27	intron (NM_069203, intron 5 of 7)	-1538	NM_069203	177744	NM_069203	C46C2.2	hypothetical protein	protein-coding
chrIV	10012087	+	21	intron (NM_069404, intron 7 of 12)	2142	NM_001306932	177860	NM_069404	magu-4	MAGUK family	protein-coding
chrIV	10099704	-	24	intron (NM_069434, intron 6 of 12)	-2517	NM_069434	177875	NM_069434	dis-3	Probable exosome complex exonuclease RRP44	protein-coding
chrIV	10100866	-	26	intron (NM_069434, intron 7 of 12)	-3679	NM_069434	177875	NM_069434	dis-3	Probable exosome complex exonuclease RRP44	protein-coding
chrIV	10124680	+	29	intron (NM_069440, intron 6 of 10)	1936	NM_069440	177879	NM_069440	K08F4.1	hypothetical protein	protein-coding
chrIV	10243727	+	26	intron (NM_069477, intron 1 of 3)	133	NM_069477	177906	NM_069477	tkt-1	TransKeTolase homolog	protein-coding
chrIV	10382867	-	23	intron (NM_069514, intron 16 of 22)	-1003	NM_001129322	177927	NM_069514	R11A8.7	Ankyrin repeat and KH domain-containing protein R11A8.7	protein-coding
chrIV	10481570	+	20	intron (NM_069534, intron 1 of 4)	177	NM_069534	177940	NM_069534	egl-21	hypothetical protein	protein-coding
chrIV	10948077	-	22	intron (NM_069637, intron 1 of 2)	-638	NM_069637	177991	NM_069637	Y69E1A.1	hypothetical protein	protein-coding
chrIV	11141016	-	21	intron (NM_069683, intron 5 of 15)	-1304	NM_069683	178017	NM_069683	skih-2	SKI (yeast SuperKIller) Helicase homolog	protein-coding
chrIV	11140017	+	53	intron (NM_069683, intron 7 of 15)	2303	NM_069683	178017	NM_069683	skih-2	SKI (yeast SuperKIller) Helicase homolog	protein-coding
chrIV	11317968	+	32	intron (NM_069728, intron 2 of 8)	569	NM_069728	178046	NM_069728	gspd-1	Glucose-6-phosphate 1-dehydrogenase	protein-coding
chrIV	11369060	-	21	intron (NM_069743, intron 6 of 15)	-2670	NM_069743	178060	NM_069743	sec-31	yeast SEC homolog	protein-coding
chrIV	11590077	-	26	intron (NM_069782, intron 4 of 8)	-2140	NM_069782	185548	NM_069782	F40F11.4	hypothetical protein	protein-coding
chrIV	11620128	+	23	intron (NM_069790, intron 2 of 3)	787	NM_069790	186492	NM_069790	dsl-5	Delta-like protein	protein-coding
chrIV	11800725	-	25	intron (NM_069831, intron 1 of 6)	-340	NM_069831	186662	NM_069831	dyf-18	hypothetical protein	protein-coding
chrIV	12613923	-	26	intron (NM_070015, intron 2 of 9)	-773	NM_070016	178217	NM_070015	efa-6	Exchange Factor for Arf	protein-coding
chrIV	12614006	-	23	intron (NM_070015, intron 2 of 9)	-690	NM_070016	178217	NM_070015	efa-6	Exchange Factor for Arf	protein-coding
chrIV	12606535	-	26	intron (NM_070015, intron 9 of 9)	1238	NM_070013	178216	NM_070013	Y55D9A.2	hypothetical protein	protein-coding
chrIV	12812533	+	34	intron (NM_070040, intron 8 of 8)	3584	NM_001306935	178235	NM_070040	F07C6.4	hypothetical protein	protein-coding
chrIV	12946392	-	26	intron (NM_070075, intron 1 of 6)	-161	NM_070075	186336	NM_070075	F55G11.1	hypothetical protein	protein-coding
chrIV	13212843	+	38	intron (NM_070138, intron 5 of 8)	1692	NM_070138	178274	NM_070138	cho-1	High-affinity choline transporter 1	protein-coding
chrIV	13242546	-	24	intron (NM_070143, intron 5 of 6)	1105	NM_070145	178281	NM_070145	JC8.4	hypothetical protein	protein-coding
chrIV	13305202	-	30	intron (NM_070157, intron 3 of 8)	-1474	NM_070157	178290	NM_070157	Y67H2A.7	hypothetical protein	protein-coding
chrIV	13305074	+	28	intron (NM_070157, intron 3 of 8)	1346	NM_070157	178290	NM_070157	Y67H2A.7	hypothetical protein	protein-coding
chrIV	13306095	+	24	intron (NM_070157, intron 4 of 8)	-1298	NM_001307058	178290	NM_070157	Y67H2A.7	hypothetical protein	protein-coding
chrIV	13397843	-	24	intron (NM_070179, intron 1 of 3)	-891	NM_070179	178304	NM_070179	Y62E10A.13	hypothetical protein	protein-coding
chrIV	13397860	+	23	intron (NM_070179, intron 1 of 3)	874	NM_070179	178304	NM_070179	Y62E10A.13	hypothetical protein	protein-coding
chrIV	13397826	+	23	intron (NM_070179, intron 1 of 3)	908	NM_070179	178304	NM_070179	Y62E10A.13	hypothetical protein	protein-coding
chrIV	13397971	+	21	intron (NM_070179, intron 1 of 3)	763	NM_070179	178304	NM_070179	Y62E10A.13	hypothetical protein	protein-coding
chrIV	13468177	+	28	intron (NM_070193, intron 4 of 5)	1668	NR_056890	13198916	NR_056890	21ur-15078	ncRNA	ncRNA
chrIV	13517609	+	24	intron (NM_070207, intron 4 of 6)	1115	NM_001307009	178321	NM_070207	dcap-2	mRNA DeCAPping enzyme	protein-coding
chrIV	16654703	+	25	intron (NM_070570, intron 3 of 8)	1097	NM_070570	178463	NM_070570	set-26	SET (trithorax/polycomb) domain containing	protein-coding
chrIV	16654369	-	23	intron (NM_070570, intron 3 of 8)	-1431	NM_070570	178463	NM_070570	set-26	SET (trithorax/polycomb) domain containing	protein-coding
chrIV	16649977	-	23	intron (NM_070570, intron 5 of 8)	3726	NM_070569	190150	NM_070569	Y51H4A.13	hypothetical protein	protein-coding
chrV	103616	-	33	intron (NM_070733, intron 1 of 1)	-420	NM_070733	178538	NM_070733	rps-27	40S ribosomal protein S27	protein-coding
chrV	269819	+	28	intron (NM_070766, intron 5 of 8)	1476	NM_070766	178554	NM_070766	lgc-26	Ligand-Gated ion Channel	protein-coding
chrV	473687	+	30	intron (NM_070812, intron 2 of 3)	797	NM_070812	187407	NM_070812	srt-31	Serpentine Receptor, class T	protein-coding
chrV	476270	+	32	intron (NM_070813, intron 5 of 7)	1460	NM_070813	178569	NM_070813	nhr-99	Nuclear Hormone Receptor family	protein-coding
chrV	478894	+	21	intron (NM_070814, intron 2 of 6)	731	NM_070814	178570	NM_070814	nhr-55	Nuclear hormone receptor family member nhr-55	protein-coding
chrV	522926	+	22	intron (NM_070832, intron 4 of 6)	1288	NM_070832	178572	NM_070832	lipl-3	Lipase	protein-coding
chrV	555642	+	20	intron (NM_070843, intron 1 of 4)	514	NM_070843	182605	NM_070843	srx-8	Serpentine Receptor, class X	protein-coding
chrV	601253	-	22	intron (NM_070857, intron 4 of 7)	-657	NM_070857	191329	NM_070857	nhr-251	Nuclear Hormone Receptor family	protein-coding
chrV	750168	-	24	intron (NM_070912, intron 6 of 6)	-367	NM_001313122	191900	NM_070912	sri-4	Serpentine Receptor, class I	protein-coding
chrV	903117	+	20	intron (NM_070951, intron 1 of 6)	431	NM_070951	178596	NM_070951	fmo-5	Dimethylaniline monooxygenase [N-oxide-forming]	protein-coding
chrV	1102320	-	28	intron (NM_070978, intron 1 of 2)	-312	NM_070978	190094	NM_070978	Y50D4B.2	hypothetical protein	protein-coding
chrV	1159257	-	28	intron (NM_070986, intron 3 of 3)	-2297	NM_070986	188705	NM_070986	T21H3.5	hypothetical protein	protein-coding
chrV	1233608	+	20	intron (NM_070994, intron 3 of 12)	1827	NM_001129405	178619	NM_070994	madd-2	hypothetical protein	protein-coding
chrV	1973511	-	25	intron (NM_071139, intron 5 of 6)	2019	NM_071140	188270	NM_071140	fbxa-201	F-box A protein	protein-coding
chrV	2288995	-	21	intron (NM_071227, intron 5 of 6)	-1429	NM_071227	188974	NM_071227	nhr-225	Nuclear Hormone Receptor family	protein-coding
chrV	2594673	+	29	intron (NM_071310, intron 3 of 3)	706	NM_001316806	178726	NM_071310	irg-3	Infection Response Gene	protein-coding
chrV	2649511	+	38	intron (NM_071323, intron 3 of 4)	3130	NM_071323	178730	NM_071323	W02H5.8	hypothetical protein	protein-coding
chrV	2650381	-	31	intron (NM_071323, intron 3 of 4)	-2260	NM_071323	178730	NM_071323	W02H5.8	hypothetical protein	protein-coding
chrV	2649916	+	27	intron (NM_071323, intron 3 of 4)	2725	NM_071323	178730	NM_071323	W02H5.8	hypothetical protein	protein-coding
chrV	2649362	+	24	intron (NM_071323, intron 3 of 4)	3279	NM_071323	178730	NM_071323	W02H5.8	hypothetical protein	protein-coding
chrV	2650033	-	22	intron (NM_071323, intron 3 of 4)	-2608	NM_071323	178730	NM_071323	W02H5.8	hypothetical protein	protein-coding
chrV	2649896	+	21	intron (NM_071323, intron 3 of 4)	2745	NM_071323	178730	NM_071323	W02H5.8	hypothetical protein	protein-coding
chrV	2647382	+	31	intron (NM_071323, intron 4 of 4)	5259	NM_071323	178730	NM_071323	W02H5.8	hypothetical protein	protein-coding
chrV	2647380	+	25	intron (NM_071323, intron 4 of 4)	5261	NM_071323	178730	NM_071323	W02H5.8	hypothetical protein	protein-coding
chrV	2702053	+	23	intron (NM_071332, intron 2 of 4)	3077	NM_071332	178735	NM_071332	nuo-5	NADH Ubiquinone Oxidoreductase	protein-coding
chrV	3063754	-	34	intron (NM_071434, intron 2 of 4)	-762	NM_071434	183699	NM_071434	srt-16	Serpentine Receptor, class T	protein-coding
chrV	3112648	+	21	intron (NM_071452, intron 3 of 6)	1204	NM_071452	178753	NM_071452	Y73C8C.8	hypothetical protein	protein-coding
chrV	3297372	-	22	intron (NM_071511, intron 2 of 6)	-489	NM_071511	185313	NM_071511	srx-122	Serpentine Receptor, class X	protein-coding
chrV	3376375	+	27	intron (NM_071539, intron 2 of 5)	695	NM_071539	182214	NM_071539	srbc-2	Serpentine Receptor, class BC (class B-like)	protein-coding
chrV	3468264	+	30	intron (NM_071567, intron 1 of 2)	222	NM_071567	178771	NM_071567	gst-33	Glutathione S-Transferase	protein-coding
chrV	3579660	+	33	intron (NM_071606, intron 1 of 5)	495	NM_071606	178777	NM_071606	T22F3.3	Alpha-1,4 glucan phosphorylase	protein-coding
chrV	3598343	-	23	intron (NM_071611, intron 6 of 8)	1211	NM_071610	188750	NM_071610	srh-212	Serpentine Receptor, class H	protein-coding
chrV	3739144	+	21	intron (NM_071636, intron 2 of 2)	235	NM_071635	189774	NM_071635	Y39H10A.4	hypothetical protein	protein-coding
chrV	3859368	-	24	intron (NM_071664, intron 4 of 6)	-1013	NM_071664	185913	NM_071664	nhr-189	Nuclear Hormone Receptor family	protein-coding
chrV	3941017	-	25	intron (NM_071692, intron 4 of 4)	1183	NM_071693	187093	NM_071693	cyp-35B2	CYtochrome P450 family	protein-coding
chrV	4078828	+	21	intron (NM_071736, intron 1 of 2)	970	NM_071736	183922	NM_071736	srh-211	Serpentine Receptor, class H	protein-coding
chrV	4168450	+	24	intron (NM_071759, intron 4 of 5)	1286	NM_071759	178817	NM_071759	Y45G5AM.7	hypothetical protein	protein-coding
chrV	4168369	+	23	intron (NM_071759, intron 4 of 5)	1367	NM_071759	178817	NM_071759	Y45G5AM.7	hypothetical protein	protein-coding
chrV	4261774	+	25	intron (NM_071775, intron 3 of 3)	-1598	NM_071774	185924	NM_071774	srt-3	Serpentine Receptor, class T	protein-coding
chrV	4324977	-	33	intron (NM_071793, intron 2 of 7)	-457	NM_071793	187520	NM_071793	nhr-125	Nuclear hormone receptor family member nhr-125	protein-coding
chrV	4381274	-	21	intron (NM_071806, intron 4 of 5)	-1094	NM_071806	184392	NM_071806	F13A2.1	hypothetical protein	protein-coding
chrV	4533797	+	28	intron (NM_071834, intron 13 of 18)	15468	NM_071834	178846	NM_071834	sos-1	Drosophila SOS homolog	protein-coding
chrV	4521694	-	21	intron (NM_071834, intron 15 of 18)	-9731	NM_071833	189060	NM_071833	T28F12.1	hypothetical protein	protein-coding
chrV	4742972	-	21	intron (NM_071873, intron 2 of 7)	-466	NM_071873	185500	NM_071873	ugt-61	UDP-glucuronosyltransferase	protein-coding
chrV	4743803	-	22	intron (NM_071873, intron 4 of 7)	-1297	NM_071873	185500	NM_071873	ugt-61	UDP-glucuronosyltransferase	protein-coding
chrV	4831131	+	35	intron (NM_071891, intron 6 of 7)	3222	NM_001313126	6418705	NM_001313126	C37H5.14	hypothetical protein	protein-coding
chrV	4860196	+	30	intron (NM_071900, intron 2 of 6)	257	NM_001047631	178878	NM_071900	C37H5.13	hypothetical protein	protein-coding
chrV	4880709	-	21	intron (NM_071905, intron 1 of 3)	-754	NM_071905	191973	NM_071905	str-32	Seven TM Receptor	protein-coding
chrV	4949394	-	25	intron (NM_071930, intron 1 of 4)	-473	NM_071930	184998	NM_071930	str-209	Seven TM Receptor	protein-coding
chrV	5308689	+	30	intron (NM_072013, intron 11 of 13)	1004	NM_001028472	178918	NM_072013	ncx-2	Na/Ca eXchangers	protein-coding
chrV	5318112	-	21	intron (NM_072018, intron 2 of 5)	-1308	NM_072018	178919	NM_072018	ceh-34	Homeobox protein ceh-34	protein-coding
chrV	5662350	+	30	intron (NM_072090, intron 5 of 8)	1101	NM_072090	178953	NM_072090	C14C11.2	hypothetical protein	protein-coding
chrV	5843367	-	20	intron (NM_072126, intron 2 of 4)	-631	NM_072127	178972	NM_072126	F26F12.3	hypothetical protein	protein-coding
chrV	6595489	-	26	intron (NM_072276, intron 3 of 7)	-1280	NM_072276	179049	NM_072276	hcp-1	HoloCentric chromosome binding Protein	protein-coding
chrV	6633633	+	26	intron (NM_072284, intron 2 of 21)	381	NM_072284	179054	NM_072284	scd-2	ALK tyrosine kinase receptor homolog scd-2	protein-coding
chrV	7204060	-	20	intron (NM_072426, intron 9 of 10)	-3820	NM_072426	179108	NM_072426	F09G2.1	hypothetical protein	protein-coding
chrV	7246221	-	22	intron (NM_072442, intron 1 of 5)	-778	NM_072442	179120	NM_072442	C05C8.7	hypothetical protein	protein-coding
chrV	7574493	+	21	intron (NM_072551, intron 4 of 10)	1112	NM_072551	179140	NM_072551	F19F10.9	hypothetical protein	protein-coding
chrV	7843590	-	20	intron (NM_072619, intron 4 of 5)	-1066	NM_072619	191662	NM_072619	grd-8	GRounDhog (hedgehog-like family)	protein-coding
chrV	7856574	+	22	intron (NM_072623, intron 3 of 6)	612	NM_171488	179165	NM_072623	C37C3.2	Eukaryotic translation initiation factor 5	protein-coding
chrV	8013744	-	22	intron (NM_072662, intron 1 of 2)	-418	NM_072662	179179	NM_072662	Y97E10AR.6	hypothetical protein	protein-coding
chrV	8114937	-	26	intron (NM_072693, intron 9 of 13)	3319	NM_001307805	183898	NM_001307804	D1014.7	hypothetical protein	protein-coding
chrV	8432187	-	30	intron (NM_072772, intron 6 of 15)	-5077	NR_131694	24104757	NR_131694	K11D5.2	ncRNA	ncRNA
chrV	8432220	-	23	intron (NM_072772, intron 6 of 15)	-5110	NR_131694	24104757	NR_131694	K11D5.2	ncRNA	ncRNA
chrV	8985379	+	27	intron (NM_072920, intron 2 of 6)	438	NM_072920	191992	NM_072920	str-85	Seven TM Receptor	protein-coding
chrV	9400808	+	32	intron (NM_073034, intron 3 of 4)	498	NM_073034	185357	NM_073034	trpp-4	TRansport Protein Particle	protein-coding
chrV	7980210	-	24	intron (NM_073039, intron 5 of 7)	1268	NR_069049	13213848	NR_069049	F26D11.16	ncRNA	ncRNA
chrV	7918961	-	21	intron (NM_073039, intron 5 of 7)	6802	NM_072635	190819	NM_072635	srsx-7	Serpentine Receptor, class SX	protein-coding
chrV	9472774	+	28	intron (NM_073043, intron 4 of 4)	820	NM_073043	179327	NM_073043	flp-6	FMRFamide-like neuropeptides 6	protein-coding
chrV	9518672	+	25	intron (NM_073052, intron 1 of 2)	153	NM_073052	179332	NM_073052	C50F4.8	hypothetical protein	protein-coding
chrV	10892233	-	48	intron (NM_073374, intron 5 of 5)	1259	NM_001028702	179506	NM_001028701	F32D8.12	hypothetical protein	protein-coding
chrV	12480684	-	23	intron (NM_073727, intron 3 of 8)	-873	NM_001269495	179709	NM_073726	atn-1	AcTiniN	protein-coding
chrV	12829183	-	22	intron (NM_073810, intron 5 of 7)	-1365	NM_073810	183462	NM_073810	ugt-15	UDP-glucuronosyltransferase	protein-coding
chrV	13319048	+	20	intron (NM_073900, intron 2 of 4)	597	NM_073900	183633	NM_073900	srh-18	Serpentine Receptor, class H	protein-coding
chrV	13377518	+	26	intron (NM_073915, intron 1 of 5)	2534	NM_073915	179817	NM_073915	tag-260	hypothetical protein	protein-coding
chrV	13404380	-	20	intron (NM_073920, intron 5 of 5)	-1079	NR_069887	13216152	NR_069887	21ur-14700	ncRNA	ncRNA
chrV	13435679	+	21	intron (NM_073932, intron 5 of 9)	1820	NM_073932	179824	NM_073932	mes-4	Histone-lysine N-methyltransferase mes-4	protein-coding
chrV	13572869	-	24	intron (NM_073962, intron 1 of 3)	-745	NM_073962	179842	NM_073962	C50B8.4	hypothetical protein	protein-coding
chrV	14286609	-	25	intron (NM_074137, intron 1 of 1)	-421	NM_074137	179928	NM_074137	F40G12.11	hypothetical protein	protein-coding
chrV	14357730	+	23	intron (NM_074161, intron 1 of 2)	605	NM_074161	190058	NM_074161	Y49A3A.4	hypothetical protein	protein-coding
chrV	14988519	-	21	intron (NM_074284, intron 5 of 6)	1617	NR_070016	13216749	NR_070016	T01C3.12	ncRNA	ncRNA
chrV	15335575	-	26	intron (NM_074402, intron 7 of 9)	-1713	NM_074402	191504	NM_074402	wrt-7	WaRThog (hedgehog-like family)	protein-coding
chrV	15393671	+	29	intron (NM_074423, intron 4 of 4)	1262	NM_074423	180039	NM_074423	T06E6.1	hypothetical protein	protein-coding
chrV	15429370	+	23	intron (NM_074438, intron 6 of 10)	3050	NM_074438	188959	NM_074438	T26H5.8	hypothetical protein	protein-coding
chrV	15460696	-	20	intron (NM_074447, intron 6 of 10)	1526	NM_074446	188801	NM_074446	str-71	Seven TM Receptor	protein-coding
chrV	15557364	+	40	intron (NM_074467, intron 1 of 9)	1764	NM_074467	191604	NM_074467	acr-18	AcetylCholine Receptor	protein-coding
chrV	15579961	+	25	intron (NM_074473, intron 2 of 2)	866	NM_074473	185072	NM_074473	F28F8.7	hypothetical protein	protein-coding
chrV	15771291	-	22	intron (NM_074529, intron 6 of 6)	-1870	NM_074528	180058	NM_074528	F57A10.4	hypothetical protein	protein-coding
chrV	16025766	-	34	intron (NM_074624, intron 3 of 4)	-696	NM_001269764	180070	NM_074624	T10C6.6	hypothetical protein	protein-coding
chrV	16429123	-	20	intron (NM_074751, intron 1 of 10)	-306	NM_074751	180104	NM_074751	F26D2.10	hypothetical protein	protein-coding
chrV	16472464	+	29	intron (NM_074765, intron 1 of 3)	1043	NM_074765	188301	NM_074765	srw-35	Serpentine Receptor, class W	protein-coding
chrV	16777952	+	30	intron (NM_074838, intron 14 of 17)	-6783	NM_074839	180121	NM_074838	dkf-2	Serine/threonine-protein kinase dkf-2	protein-coding
chrV	16791101	-	22	intron (NM_074840, intron 3 of 6)	-1744	NM_074840	180122	NM_074840	immt-2	Inner Membrane of MiTochondria protein homolog	protein-coding
chrV	16791157	-	22	intron (NM_074840, intron 3 of 6)	-1800	NM_074840	180122	NM_074840	immt-2	Inner Membrane of MiTochondria protein homolog	protein-coding
chrV	16791564	+	26	intron (NM_074840, intron 4 of 6)	1670	NM_001129556	180123	NM_074841	pus-1	PseudoUridine Synthase family	protein-coding
chrV	16818037	-	35	intron (NM_074844, intron 9 of 13)	-2482	NM_074844	180126	NM_074844	T20B3.1	hypothetical protein	protein-coding
chrV	16952330	+	22	intron (NM_074885, intron 1 of 6)	227	NM_074885	190841	NM_074885	clec-238	C-type LECtin	protein-coding
chrV	16968193	-	22	intron (NM_074889, intron 2 of 2)	-1303	NM_074889	190842	NM_074889	fbxa-90	F-box A protein	protein-coding
chrV	16968019	+	20	intron (NM_074889, intron 2 of 2)	1129	NM_074889	190842	NM_074889	fbxa-90	F-box A protein	protein-coding
chrV	17035159	+	20	intron (NM_074913, intron 1 of 4)	767	NM_074913	186078	NM_074913	srz-94	Serpentine Receptor, class Z	protein-coding
chrV	17087053	+	27	intron (NM_074926, intron 5 of 6)	2363	NM_001129530	180136	NM_074926	T05E12.6	hypothetical protein	protein-coding
chrV	17648094	-	22	intron (NM_075064, intron 3 of 3)	-2402	NM_075064	186462	NM_075064	fbxa-192	F-box A protein	protein-coding
chrV	17720496	+	24	intron (NM_075080, intron 4 of 4)	1575	NM_075080	189247	NM_075080	str-77	Seven TM Receptor	protein-coding
chrV	17930413	+	31	intron (NM_075112, intron 10 of 16)	5426	NM_075112	180175	NM_075112	E01B7.1	hypothetical protein	protein-coding
chrV	17931524	+	33	intron (NM_075112, intron 13 of 16)	6537	NM_075112	180175	NM_075112	E01B7.1	hypothetical protein	protein-coding
chrV	17931826	+	20	intron (NM_075112, intron 13 of 16)	6839	NM_075112	180175	NM_075112	E01B7.1	hypothetical protein	protein-coding
chrV	17929230	+	30	intron (NM_075112, intron 8 of 16)	4243	NM_075112	180175	NM_075112	E01B7.1	hypothetical protein	protein-coding
chrV	17928987	-	24	intron (NM_075112, intron 8 of 16)	-4000	NM_075112	180175	NM_075112	E01B7.1	hypothetical protein	protein-coding
chrV	17930022	+	27	intron (NM_075112, intron 9 of 16)	5035	NM_075112	180175	NM_075112	E01B7.1	hypothetical protein	protein-coding
chrV	17963080	+	22	intron (NM_075116, intron 3 of 7)	532	NM_001136446	190400	NM_075116	gck-3	Germinal center kinase 3	protein-coding
chrV	18187772	+	24	intron (NM_075154, intron 1 of 6)	460	NM_075154	183091	NM_075154	clec-245	C-type LECtin	protein-coding
chrV	18187380	-	21	intron (NM_075154, intron 1 of 6)	-852	NM_075154	183091	NM_075154	clec-245	C-type LECtin	protein-coding
chrV	18260536	-	30	intron (NM_075171, intron 9 of 11)	-5781	NM_075170	187776	NM_075170	R10E8.5	hypothetical protein	protein-coding
chrV	18463649	+	22	intron (NM_075214, intron 2 of 5)	774	NM_001276996	180201	NM_075214	ZK228.4	hypothetical protein	protein-coding
chrV	18485655	-	26	intron (NM_075219, intron 1 of 10)	-1430	NM_075219	180202	NM_075219	Y51A2D.18	hypothetical protein	protein-coding
chrV	18543313	+	24	intron (NM_075224, intron 12 of 14)	9377	NR_070171	180207	NM_075224	Y51A2D.7	hypothetical protein	protein-coding
chrV	19215186	-	26	intron (NM_075334, intron 4 of 7)	-1835	NM_075334	188953	NM_075334	srr-2	Serpentine Receptor, class R	protein-coding
chrV	19261641	-	22	intron (NM_075346, intron 1 of 7)	-762	NM_075346	180266	NM_075346	F21D9.2	hypothetical protein	protein-coding
chrV	19531644	-	27	intron (NM_075395, intron 3 of 6)	-313	NM_001269946	180278	NM_075395	Y43F8B.2	hypothetical protein	protein-coding
chrV	19681958	-	27	intron (NM_075411, intron 7 of 13)	-7094	NM_075411	180289	NM_075411	mrp-7	hypothetical protein	protein-coding
chrV	19682090	-	24	intron (NM_075411, intron 7 of 13)	-7226	NM_075411	180289	NM_075411	mrp-7	hypothetical protein	protein-coding
chrV	19681904	-	23	intron (NM_075411, intron 7 of 13)	-7040	NM_075411	180289	NM_075411	mrp-7	hypothetical protein	protein-coding
chrV	19698798	+	22	intron (NM_075413, intron 2 of 9)	1045	NM_075413	180291	NM_075413	ani-3	Anillin-like protein 3	protein-coding
chrV	19698917	+	22	intron (NM_075413, intron 2 of 9)	1164	NM_075413	180291	NM_075413	ani-3	Anillin-like protein 3	protein-coding
chrV	19825355	-	26	intron (NM_075440, intron 4 of 5)	4263	NM_001269958	13218657	NM_001269958	Y116F11B.17	hypothetical protein	protein-coding
chrV	19887315	-	23	intron (NM_075449, intron 5 of 5)	-4130	NM_075450	191024	NM_075450	Y116F11B.13	hypothetical protein	protein-coding
chrV	19884119	-	28	intron (NM_075450, intron 2 of 3)	-934	NM_075450	191024	NM_075450	Y116F11B.13	hypothetical protein	protein-coding
chrV	19952413	+	23	intron (NM_075461, intron 1 of 3)	2432	NM_075461	180308	NM_075461	Y60A3A.8	hypothetical protein	protein-coding
chrV	20028216	-	30	intron (NM_075469, intron 3 of 11)	-4628	NR_070264	13218708	NR_070264	Y113G7A.19	ncRNA	ncRNA
chrV	20517728	+	23	intron (NM_075551, intron 1 of 5)	277	NM_075551	189691	NM_075551	fbxa-149	F-box A protein	protein-coding
chrV	20702252	-	25	intron (NM_075597, intron 3 of 4)	-1754	NM_075597	186182	NM_075597	F53F8.5	hypothetical protein	protein-coding
chrV	20727509	-	22	intron (NM_075599, intron 3 of 17)	-1199	NM_075599	180354	NM_075599	ipla-3	Intracelllar PhosphoLipase A family	protein-coding
chrV	20833981	-	24	intron (NM_075620, intron 3 of 7)	-900	NM_001270029	180367	NM_075620	num-1	NUMb related	protein-coding
chrX	606891	+	20	intron (NM_075727, intron 4 of 4)	-1019	NR_070343	13219100	NR_070343	F13C5.8	ncRNA	ncRNA
chrX	1113510	+	25	intron (NM_075811, intron 5 of 10)	1597	NM_075811	182254	NM_075811	C05D9.3	Uncharacterized integrin beta-like protein C05D9.3	protein-coding
chrX	1176119	-	33	intron (NM_075820, intron 26 of 26)	4264	NM_075821	180470	NM_075821	hot-8	Homolog of Odr-2 (Two)	protein-coding
chrX	1168742	-	20	intron (NM_075820, intron 5 of 26)	-5512	NM_075820	188483	NM_075820	tmc-1	Transmembrane channel-like protein 1	protein-coding
chrX	1481234	-	21	intron (NM_075879, intron 4 of 7)	-1667	NM_075879	180485	NM_075879	acly-1	Probable ATP-citrate synthase	protein-coding
chrX	1634936	+	38	intron (NM_075901, intron 13 of 15)	4326	NM_075901	191304	NM_075901	ZK380.2	hypothetical protein	protein-coding
chrX	1700439	+	26	intron (NM_075911, intron 10 of 11)	-3465	NM_075910	183274	NM_075910	C36C9.4	hypothetical protein	protein-coding
chrX	1850547	-	22	intron (NM_075940, intron 5 of 5)	1878	NM_075939	180503	NM_075939	ceh-41	C. Elegans Homeobox	protein-coding
chrX	2470494	-	21	intron (NM_076046, intron 1 of 10)	-656	NM_076046	187565	NM_076046	R04B3.1	hypothetical protein	protein-coding
chrX	2611642	-	27	intron (NM_076069, intron 9 of 9)	-3018	NR_070533	13219654	NR_070533	T03G6.4	ncRNA	ncRNA
chrX	2700800	-	20	intron (NM_076078, intron 8 of 10)	-5049	NM_001129703	180569	NM_076078	igcm-3	ImmunoGlobulin-like Cell adhesion Molecule family	protein-coding
chrX	2699598	+	22	intron (NM_076078, intron 9 of 10)	4670	NM_001029698	180568	NM_001029698	T02C5.1	hypothetical protein	protein-coding
chrX	2867919	-	26	intron (NM_076096, intron 7 of 12)	1615	NR_070572	13219721	NR_070572	F53B3.9	ncRNA	ncRNA
chrX	2915237	-	24	intron (NM_076103, intron 14 of 18)	-4498	NR_070587	13219743	NR_070587	F52B10.18	ncRNA	ncRNA
chrX	3681559	+	20	intron (NM_076233, intron 2 of 7)	395	NM_001136448	192067	NM_076233	tsp-17	TetraSPanin family	protein-coding
chrX	4004661	-	23	intron (NM_076288, intron 6 of 11)	-1150	NM_076288	187525	NM_076288	R02E12.4	hypothetical protein	protein-coding
chrX	4149379	+	32	intron (NM_076305, intron 6 of 6)	1210	NM_076306	180690	NM_076305	nck-1	NCK (Non-Catalytic region of tyrosine Kinase) adaptor protein family	protein-coding
chrX	4566056	-	24	intron (NM_076382, intron 3 of 9)	-773	NM_076382	180728	NM_076382	amt-4	Ammonium transporter	protein-coding
chrX	5089920	+	20	intron (NM_076465, intron 4 of 8)	2095	NM_076465	180779	NM_076465	pnk-4	PaNtothenate Kinase	protein-coding
chrX	5280665	+	21	intron (NM_076495, intron 5 of 8)	1074	NM_076495	189585	NM_076495	Y34B4A.2	hypothetical protein	protein-coding
chrX	5305560	-	22	intron (NM_076499, intron 15 of 16)	3802	NR_071017	13220576	NR_071017	21ur-14934	ncRNA	ncRNA
chrX	5644053	+	21	intron (NM_076549, intron 4 of 7)	852	NM_076549	259994	NM_076549	srv-7	Serpentine Receptor, class V	protein-coding
chrX	5989455	-	32	intron (NM_076600, intron 7 of 9)	-3345	NM_001029428	3565477	NM_001029428	F22F4.5	hypothetical protein	protein-coding
chrX	6055569	+	28	intron (NM_076610, intron 10 of 13)	2504	NM_076610	180874	NM_076610	C45B2.6	hypothetical protein	protein-coding
chrX	6111307	+	21	intron (NM_076623, intron 2 of 3)	421	NM_076623	182644	NM_076623	prx-3	PeRoXisome assembly factor	protein-coding
chrX	6269564	-	20	intron (NM_076648, intron 5 of 5)	2490	NM_001277028	180901	NM_076649	W05H9.1	hypothetical protein	protein-coding
chrX	6297392	+	20	intron (NM_076653, intron 7 of 7)	-2712	NM_171704	180905	NM_171704	T07H6.1	hypothetical protein	protein-coding
chrX	6317344	-	25	intron (NM_076657, intron 6 of 14)	3654	NR_071280	13221013	NR_071280	T10E10.11	ncRNA	ncRNA
chrX	6677149	+	28	intron (NM_076721, intron 9 of 17)	2310	NM_076721	180935	NM_076721	F38B6.4	hypothetical protein	protein-coding
chrX	6677141	+	21	intron (NM_076721, intron 9 of 17)	2302	NM_076721	180935	NM_076721	F38B6.4	hypothetical protein	protein-coding
chrX	7135655	+	26	intron (NM_076800, intron 8 of 15)	3491	NM_076800	180978	NM_076800	ist-1	Insulin receptor SubsTrate homolog	protein-coding
chrX	7563012	+	24	intron (NM_076880, intron 1 of 6)	168	NM_076880	181017	NM_076880	sto-1	STOmatin	protein-coding
chrX	7597291	-	26	intron (NM_076886, intron 2 of 6)	-381	NM_076886	181023	NM_076886	C44E12.1	hypothetical protein	protein-coding
chrX	7913156	+	20	intron (NM_076933, intron 1 of 13)	726	NM_076933	181050	NM_076933	C39D10.7	hypothetical protein	protein-coding
chrX	8192829	-	21	intron (NM_076981, intron 2 of 14)	-394	NM_076982	181076	NM_076981	C17H11.6	hypothetical protein	protein-coding
chrX	9106285	-	22	intron (NM_077135, intron 6 of 19)	-826	NM_001047756	181148	NM_077135	ajm-1	Apical Junction Molecule	protein-coding
chrX	9107204	+	29	intron (NM_077135, intron 8 of 19)	1745	NM_001047756	181148	NM_077135	ajm-1	Apical Junction Molecule	protein-coding
chrX	9308879	-	20	intron (NM_077168, intron 18 of 24)	-2374	NM_001129685	6418827	NM_001129685	H29C22.1	hypothetical protein	protein-coding
chrX	9424859	+	20	intron (NM_077179, intron 48 of 52)	-3520	NM_077182	181892	NM_077182	B0272.4	hypothetical protein	protein-coding
chrX	10151564	-	28	intron (NM_077301, intron 9 of 10)	1043	NR_071936	13222416	NR_071936	F09B9.6	ncRNA	ncRNA
chrX	10461675	-	28	intron (NM_077353, intron 8 of 10)	-1845	NM_077353	183330	NM_077353	C39B10.1	hypothetical protein	protein-coding
chrX	10799651	-	26	intron (NM_077404, intron 22 of 30)	1285	NR_072037	13222616	NR_072037	F31B12.5	ncRNA	ncRNA
chrX	11014092	+	23	intron (NM_077440, intron 6 of 7)	1496	NM_077440	186482	NM_077440	F58A3.3	hypothetical protein	protein-coding
chrX	11481038	-	23	intron (NM_077515, intron 3 of 10)	-611	NM_077516	181337	NM_077515	lin-14	Protein lin-14	protein-coding
chrX	12366156	-	27	intron (NM_077676, intron 2 of 3)	-536	NM_077676	184699	NM_077676	F19H6.4	hypothetical protein	protein-coding
chrX	13246168	+	46	intron (NM_077798, intron 4 of 4)	809	NM_077798	181450	NM_077798	hpl-1	HP1 Like (heterochromatin protein)	protein-coding
chrX	13681862	-	23	intron (NM_077889, intron 11 of 11)	-4672	NM_077889	181488	NM_077889	gck-4	Germinal Center Kinase family	protein-coding
chrX	13867559	-	23	intron (NM_077910, intron 9 of 13)	3339	NM_077909	181498	NM_077909	M03B6.3	hypothetical protein	protein-coding
chrX	13997229	+	26	intron (NM_077933, intron 3 of 7)	942	NM_077933	181509	NM_077933	C31E10.6	hypothetical protein	protein-coding
chrX	14086222	-	21	intron (NM_077944, intron 2 of 13)	-721	NM_077944	181519	NM_077944	F16B12.1	hypothetical protein	protein-coding
chrX	14159549	+	21	intron (NM_077958, intron 7 of 8)	2019	NM_077958	181525	NM_077958	lgc-25	Ligand-Gated ion Channel	protein-coding
chrX	14668001	+	44	intron (NM_078035, intron 10 of 17)	3737	NM_078035	182945	NM_078035	C26G2.2	hypothetical protein	protein-coding
chrX	14890681	+	21	intron (NM_078071, intron 8 of 13)	2255	NM_078071	181584	NM_078071	daf-6	hypothetical protein	protein-coding
chrX	14942654	+	21	intron (NM_078077, intron 10 of 18)	3593	NM_078077	181587	NM_078077	mrp-5	hypothetical protein	protein-coding
chrX	15102766	+	21	intron (NM_078110, intron 7 of 9)	-2431	NM_078109	181606	NM_078109	dhhc-1	Palmitoyltransferase	protein-coding
chrX	15271792	-	33	intron (NM_078132, intron 3 of 4)	-1086	NM_001270330	181620	NM_078132	kin-20	Casein kinase I isoform delta	protein-coding
chrX	15937886	-	26	intron (NM_078215, intron 2 of 22)	-1366	NM_078215	181677	NM_078215	mrp-3	hypothetical protein	protein-coding
chrX	16329340	+	25	intron (NM_078255, intron 1 of 1)	195	NM_078255	182520	NM_078255	C11G6.2	hypothetical protein	protein-coding
chrX	16439428	+	28	intron (NM_078267, intron 1 of 2)	-1125	NR_072872	13224516	NR_072872	F38E9.9	ncRNA	ncRNA
chrX	16520006	-	20	intron (NM_078278, intron 4 of 12)	-1942	NM_078278	188889	NM_078278	T25D1.1	hypothetical protein	protein-coding
chrV	7789578	+	25	intron (NM_078408, intron 2 of 4)	2631	NM_001028509	179157	NM_001028509	C26F1.1	hypothetical protein	protein-coding
chrX	17380550	+	29	intron (NM_078415, intron 3 of 5)	1195	NM_078415	184297	NM_078415	F10D7.4	hypothetical protein	protein-coding
chrX	17389398	+	22	intron (NM_078416, intron 1 of 5)	-1059	NR_072952	13224755	NR_072952	F10D7.9	ncRNA	ncRNA
chrI	1369646	+	24	intron (NM_170801, intron 1 of 2)	4123	NM_170801	259365	NM_170801	Y92H12BL.5	hypothetical protein	protein-coding
chrI	1367201	+	22	intron (NM_170801, intron 1 of 2)	1678	NM_170801	259365	NM_170801	Y92H12BL.5	hypothetical protein	protein-coding
chrI	1374108	-	22	intron (NM_170801, intron 2 of 2)	-8585	NM_170801	259365	NM_170801	Y92H12BL.5	hypothetical protein	protein-coding
chrI	2389688	+	23	intron (NM_170824, intron 12 of 13)	265	NM_001306394	171797	NM_170824	dot-1.1	DOT1 histone methyltransferase family	protein-coding
chrI	2416004	+	22	intron (NM_170826, intron 2 of 3)	124	NM_001306385	171799	NM_170826	F23C8.13	hypothetical protein	protein-coding
chrI	3079267	+	23	intron (NM_170839, intron 4 of 7)	5572	NM_170840	3565638	NM_170839	M01B12.4	hypothetical protein	protein-coding
chrI	8719048	+	25	intron (NM_170904, intron 7 of 20)	312	NM_170905	172678	NM_059957	cle-1	CoLlagen with Endostatin domain	protein-coding
chrI	10099808	-	28	intron (NM_170917, intron 2 of 10)	-2109	NM_170917	181944	NM_170917	scpl-1	SCP (Small C-terminal domain Phosphatase)-Like phosphatase	protein-coding
chrI	10100027	+	22	intron (NM_170917, intron 2 of 10)	1890	NM_170917	181944	NM_170917	scpl-1	SCP (Small C-terminal domain Phosphatase)-Like phosphatase	protein-coding
chrI	10087613	-	24	intron (NM_170917, intron 7 of 10)	-1128	NM_001128939	181944	NM_170917	scpl-1	SCP (Small C-terminal domain Phosphatase)-Like phosphatase	protein-coding
chrI	14518009	-	36	intron (NM_170954, intron 1 of 3)	-694	NM_170954	173314	NM_170954	exc-4	Chloride intracellular channel exc-4	protein-coding
chrI	14514562	+	21	intron (NM_170954, intron 3 of 3)	-4035	NM_001265442	173313	NM_001265442	Y105E8A.21	hypothetical protein	protein-coding
chrII	412244	-	26	intron (NM_170970, intron 4 of 7)	1008	NR_052090	13188546	NR_052090	Y22D7AL.18	ncRNA	ncRNA
chrII	5425381	-	33	intron (NM_170991, intron 1 of 4)	-320	NM_170991	173926	NM_170991	F07F6.8	hypothetical protein	protein-coding
chrII	7602187	-	21	intron (NM_171021, intron 7 of 19)	-2576	NM_171021	174232	NM_171021	npp-21	Nuclear Pore complex Protein	protein-coding
chrII	11066298	-	23	intron (NM_171039, intron 14 of 21)	-1026	NR_052929	13192190	NR_052929	Y77E11A.18	ncRNA	ncRNA
chrIII	514140	+	20	intron (NM_171066, intron 5 of 5)	-2225	NM_064805	175207	NM_064805	F30H5.3	hypothetical protein	protein-coding
chrIII	4506152	+	23	intron (NM_171104, intron 2 of 7)	1900	NM_171104	175588	NM_065514	cct-5	Chaperonin Containing TCP-1	protein-coding
chrIII	6069966	-	20	intron (NM_171144, intron 5 of 9)	-2126	NM_171145	175857	NM_171144	C05D10.2	Mitogen-activated protein kinase	protein-coding
chrIII	6758369	-	23	intron (NM_171172, intron 17 of 45)	-9286	NM_001027497	175951	NM_171172	dig-1	DIsplaced Gonad	protein-coding
chrIII	6792884	+	38	intron (NM_171172, intron 40 of 45)	-2700	NM_066081	187631	NM_066081	R05H11.1	hypothetical protein	protein-coding
chrIII	7326463	+	24	intron (NM_171189, intron 3 of 3)	3080	NM_171189	176039	NM_171189	F56C9.11	hypothetical protein	protein-coding
chrIII	7325794	+	21	intron (NM_171189, intron 3 of 3)	3749	NM_171189	176039	NM_171189	F56C9.11	hypothetical protein	protein-coding
chrIV	123679	-	36	intron (NM_171238, intron 4 of 4)	1982	NM_067464	176826	NM_067464	tut-1	Cytoplasmic tRNA 2-thiolation protein 1	protein-coding
chrIV	1814480	-	34	intron (NM_171276, intron 1 of 6)	-615	NM_171276	176987	NM_171276	snn-1	SyNapsiN	protein-coding
chrIV	1814597	+	21	intron (NM_171276, intron 1 of 6)	498	NM_171276	176987	NM_171276	snn-1	SyNapsiN	protein-coding
chrIV	1814783	-	20	intron (NM_171276, intron 1 of 6)	-312	NM_171276	176987	NM_171276	snn-1	SyNapsiN	protein-coding
chrIV	1814351	-	20	intron (NM_171276, intron 1 of 6)	-744	NM_171276	176987	NM_171276	snn-1	SyNapsiN	protein-coding
chrIV	2180070	-	30	intron (NM_171284, intron 5 of 12)	-2140	NM_171899	177011	NM_171284	Y71G10AL.1	hypothetical protein	protein-coding
chrIV	4611938	-	20	intron (NM_171322, intron 7 of 7)	-1273	NM_001307399	177226	NM_171322	F19C7.8	hypothetical protein	protein-coding
chrIV	8525467	-	24	intron (NM_171401, intron 4 of 10)	-1689	NR_056313	13197074	NR_056313	21ur-11746	ncRNA	ncRNA
chrIV	8527230	-	22	intron (NM_171401, intron 4 of 10)	-3452	NR_056313	13197074	NR_056313	21ur-11746	ncRNA	ncRNA
chrIV	8756861	-	25	intron (NM_171407, intron 13 of 13)	-273	NM_001268401	177685	NM_171407	klp-11	Kinesin-Like Protein	protein-coding
chrV	15701197	+	32	intron (NM_171556, intron 4 of 5)	1143	NM_171556	180053	NM_171556	nhr-53	Nuclear hormone receptor family member nhr-53	protein-coding
chrV	19014998	+	27	intron (NM_171577, intron 2 of 7)	390	NM_171577	180248	NM_171577	Y39B6A.30	hypothetical protein	protein-coding
chrX	336112	+	29	intron (NM_171611, intron 6 of 6)	2119	NR_051752	13187263	NR_051752	F44E5.11	ncRNA	ncRNA
chrX	2598373	+	28	intron (NM_171636, intron 1 of 11)	-1048	NM_001029703	180560	NM_171636	nhr-40	Nuclear hormone receptor family member nhr-40	protein-coding
chrX	2776897	-	23	intron (NM_171641, intron 6 of 21)	-1378	NR_070566	13219700	NR_070566	F55F1.7	ncRNA	ncRNA
chrX	2942299	-	30	intron (NM_171643, intron 4 of 6)	-1419	NM_171643	180583	NM_171643	pfk-1.1	ATP-dependent 6-phosphofructokinase 1	protein-coding
chrX	5142735	-	30	intron (NM_171677, intron 7 of 17)	-3749	NM_171677	180784	NM_171677	tbc-7	TBC (Tre-2/Bub2/Cdc16) domain family	protein-coding
chrX	5356864	-	21	intron (NM_171685, intron 7 of 9)	2842	NM_076509	180808	NM_076509	pfn-2	Profilin-2	protein-coding
chrX	7276324	+	37	intron (NM_171720, intron 13 of 25)	-3149	NR_131726	24104879	NR_131726	T10A3.2	ncRNA	ncRNA
[truncated: 2,096 more rows]

## Sheet: Supp Table 2 L4 6mA
Chr	Location	Strand	Peak Score	Annotation	Distance to TSS	Nearest PromoterID	Entrez ID	Nearest Refseq	Gene Name	Gene Description	Gene Type
chrI	7153	+	22	intron (NM_058260, intron 2 of 4)	2995	NM_058260	171590	NM_058260	homt-1	Alpha N-terminal protein methyltransferase 1	protein-coding
chrI	16131	+	23	intron (NM_001306277, intron 1 of 1)	1028	NM_001306277	171591	NM_058259	nlp-40	Neuropeptide-Like Protein	protein-coding
chrI	32836	+	30	promoter-TSS (NM_058263)	-354	NM_058263	171593	NM_058263	sesn-1	Sestrin homolog	protein-coding
chrI	41775	+	41	Intergenic	-1958	NM_058264	190694	NM_058264	Y74C9A.1	hypothetical protein	protein-coding
chrI	48104	-	25	intron (NM_001026606, intron 2 of 3)	-632	NM_001026606	3565580	NM_001026606	Y48G1C.12	hypothetical protein	protein-coding
chrI	48127	-	30	intron (NM_001026606, intron 2 of 3)	-655	NM_001026606	3565580	NM_001026606	Y48G1C.12	hypothetical protein	protein-coding
chrI	48237	+	24	intron (NM_001026606, intron 2 of 3)	765	NM_001026606	3565580	NM_001026606	Y48G1C.12	hypothetical protein	protein-coding
chrI	67947	+	23	Intergenic	-3478	NM_001306233	266817	NM_001026607	csk-1	C-terminal Src Kinase	protein-coding
chrI	68808	+	28	Intergenic	-2617	NM_001306233	266817	NM_001026607	csk-1	C-terminal Src Kinase	protein-coding
chrI	90799	+	21	promoter-TSS (NM_058270)	-610	NM_058270	3565103	NM_058270	Y48G1C.9	hypothetical protein	protein-coding
chrI	90930	+	22	promoter-TSS (NM_058270)	-479	NM_058270	3565103	NM_058270	Y48G1C.9	hypothetical protein	protein-coding
chrI	104106	-	24	intron (NM_001306238, intron 6 of 13)	-4055	NM_001306238	3564797	NM_001306238	Y48G1C.8	hypothetical protein	protein-coding
chrI	106420	-	24	intron (NM_001306238, intron 3 of 13)	-1741	NM_001306238	3564797	NM_001306238	Y48G1C.8	hypothetical protein	protein-coding
chrI	106446	-	20	intron (NM_001306238, intron 3 of 13)	-1715	NM_001306238	3564797	NM_001306238	Y48G1C.8	hypothetical protein	protein-coding
chrI	106529	-	25	intron (NM_001306238, intron 3 of 13)	-1632	NM_001306238	3564797	NM_001306238	Y48G1C.8	hypothetical protein	protein-coding
chrI	110568	+	26	promoter-TSS (NM_058275)	-8	NR_049900	13179126	NR_049900	F53G12.15	ncRNA	ncRNA
chrI	110944	-	26	promoter-TSS (NM_058275)	111	NM_058275	171602	NM_058275	rpl-7	60S ribosomal protein L7	protein-coding
chrI	111505	-	23	promoter-TSS (NR_049899)	69	NR_049901	13179128	NR_049901	F53G12.17	ncRNA	ncRNA
chrI	113974	+	24	TTS (NM_001083133)	167	NM_058277	171604	NM_058277	F53G12.8	hypothetical protein	protein-coding
chrI	113994	+	22	TTS (NM_001083133)	187	NM_058277	171604	NM_058277	F53G12.8	hypothetical protein	protein-coding
chrI	115436	+	27	promoter-TSS (NM_058278)	240	NR_049902	13179133	NR_049902	21ur-13877	ncRNA	ncRNA
chrI	122779	+	35	Intergenic	-4518	NM_058280	171607	NM_058280	mex-3	Muscle EXcess	protein-coding
chrI	136447	-	23	exon (NM_058282, exon 4 of 5)	1398	NM_058283	186188	NM_058283	duox-2	DUal OXidase	protein-coding
chrI	137140	+	23	promoter-TSS (NM_058283)	-705	NM_058283	186188	NM_058283	duox-2	DUal OXidase	protein-coding
chrI	149247	+	21	exon (NM_058285, exon 14 of 19)	5572	NM_058285	171608	NM_058285	bli-3	Dual oxidase 1	protein-coding
chrI	216990	-	34	TTS (NM_058294)	-962	NM_058294	190031	NM_058294	snpc-3.3	SNAPc (Small Nuclear RNA Activating Complex) homolog	protein-coding
chrI	232318	-	23	intron (NM_058301, intron 11 of 11)	-5934	NM_058301	190039	NM_058301	Y48G1BM.6	hypothetical protein	protein-coding
chrI	233025	+	28	intron (NM_058301, intron 11 of 11)	5227	NM_058301	190039	NM_058301	Y48G1BM.6	hypothetical protein	protein-coding
chrI	238532	+	26	promoter-TSS (NM_058301)	-280	NM_058301	190039	NM_058301	Y48G1BM.6	hypothetical protein	protein-coding
chrI	249476	+	24	Intergenic	-2643	NM_058305	171615	NM_058305	snpc-3.2	SNAPc (Small Nuclear RNA Activating Complex) homolog	protein-coding
chrI	279485	-	23	promoter-TSS (NM_058308)	635	NM_058308	183757	NM_058308	C53D5.3	hypothetical protein	protein-coding
chrI	298858	+	22	intron (NM_058311, intron 2 of 7)	-2352	NM_001261901	171618	NM_058311	C53D5.1	hypothetical protein	protein-coding
chrI	310391	+	26	promoter-TSS (NM_001306292)	397	NM_058313	171619	NM_058313	C53D5.5	hypothetical protein	protein-coding
chrI	310744	-	28	promoter-TSS (NM_058313)	-44	NM_058313	171619	NM_058313	C53D5.5	hypothetical protein	protein-coding
chrI	312900	-	25	intron (NM_058314, intron 4 of 6)	-2079	NM_058314	3565440	NM_058314	imb-3	IMportin Beta family	protein-coding
chrI	314835	-	26	exon (NM_058314, exon 1 of 7)	-144	NM_058314	3565440	NM_058314	imb-3	IMportin Beta family	protein-coding
chrI	350396	+	23	intron (NM_058321, intron 4 of 12)	1858	NM_058321	190030	NM_058321	Y48G1A.1	hypothetical protein	protein-coding
chrI	363353	+	24	Intergenic	-1169	NM_058323	171627	NM_058323	rnp-8	RNP (RRM RNA binding domain) containing	protein-coding
chrI	364376	+	29	promoter-TSS (NM_058323)	-146	NM_058323	171627	NM_058323	rnp-8	RNP (RRM RNA binding domain) containing	protein-coding
chrI	366103	+	21	promoter-TSS (NM_001306303)	-750	NM_001306303	171627	NM_058323	rnp-8	RNP (RRM RNA binding domain) containing	protein-coding
chrI	366132	-	22	promoter-TSS (NM_001306303)	721	NM_001306303	171627	NM_058323	rnp-8	RNP (RRM RNA binding domain) containing	protein-coding
chrI	366579	-	20	promoter-TSS (NM_001306303)	274	NM_001306303	171627	NM_058323	rnp-8	RNP (RRM RNA binding domain) containing	protein-coding
chrI	366582	+	21	promoter-TSS (NM_001306303)	-271	NM_001306303	171627	NM_058323	rnp-8	RNP (RRM RNA binding domain) containing	protein-coding
chrI	381651	-	23	intron (NM_058326, intron 1 of 5)	-253	NM_058326	266819	NM_058326	pqn-59	Prion-like-(Q/N-rich)-domain-bearing protein	protein-coding
chrI	390643	-	30	intron (NM_001261918, intron 7 of 9)	-3771	NM_001261919	171631	NM_001261918	R119.5	hypothetical protein	protein-coding
chrI	428585	+	20	Intergenic	7648	NM_058331	171634	NM_058331	C07F11.2	hypothetical protein	protein-coding
chrI	430166	+	25	Intergenic	9229	NM_058331	171634	NM_058331	C07F11.2	hypothetical protein	protein-coding
chrI	434989	+	25	Intergenic	-9032	NM_001025812	171635	NM_001025812	tol-1	TOLl (Drosophila) family	protein-coding
chrI	437085	+	27	Intergenic	-6936	NM_001025812	171635	NM_001025812	tol-1	TOLl (Drosophila) family	protein-coding
chrI	437600	+	29	Intergenic	-6421	NM_001025812	171635	NM_001025812	tol-1	TOLl (Drosophila) family	protein-coding
chrI	440957	+	26	Intergenic	-3064	NM_001025812	171635	NM_001025812	tol-1	TOLl (Drosophila) family	protein-coding
chrI	450955	+	27	intron (NM_001025812, intron 7 of 13)	6934	NM_001025812	171635	NM_001025812	tol-1	TOLl (Drosophila) family	protein-coding
chrI	450996	+	36	intron (NM_001025812, intron 7 of 13)	6975	NM_001025812	171635	NM_001025812	tol-1	TOLl (Drosophila) family	protein-coding
chrI	451083	+	20	intron (NM_001025812, intron 7 of 13)	7062	NM_001025812	171635	NM_001025812	tol-1	TOLl (Drosophila) family	protein-coding
chrI	451125	+	29	intron (NM_001025812, intron 7 of 13)	7104	NM_001025812	171635	NM_001025812	tol-1	TOLl (Drosophila) family	protein-coding
chrI	451484	-	24	intron (NM_001025812, intron 8 of 13)	-7463	NM_001025812	171635	NM_001025812	tol-1	TOLl (Drosophila) family	protein-coding
chrI	451494	+	20	intron (NM_001025812, intron 8 of 13)	7473	NM_001025812	171635	NM_001025812	tol-1	TOLl (Drosophila) family	protein-coding
chrI	451520	-	29	intron (NM_001025812, intron 8 of 13)	-7499	NM_001025812	171635	NM_001025812	tol-1	TOLl (Drosophila) family	protein-coding
chrI	451599	+	27	intron (NM_001025812, intron 8 of 13)	7578	NM_001025812	171635	NM_001025812	tol-1	TOLl (Drosophila) family	protein-coding
chrI	457458	+	21	exon (NM_001025812, exon 12 of 14)	-4545	NM_058333	171636	NM_058333	W04C9.4	hypothetical protein	protein-coding
chrI	466204	-	22	intron (NM_058334, intron 1 of 6)	-930	NM_058334	189184	NM_058334	W04C9.5	hypothetical protein	protein-coding
chrI	466368	-	20	intron (NM_058334, intron 1 of 6)	-766	NM_058334	189184	NM_058334	W04C9.5	hypothetical protein	protein-coding
chrI	490258	+	29	promoter-TSS (NM_001306255)	204	NM_001026495	171639	NM_001026495	haf-4	HAlF transporter (PGP related)	protein-coding
chrI	511976	+	20	promoter-TSS (NR_049907)	-44	NR_049907	13179200	NR_049907	Y65B4BL.10	ncRNA	ncRNA
chrI	517152	+	21	promoter-TSS (NM_058343)	-755	NM_058343	171643	NM_058343	acs-13	fatty Acid CoA Synthetase family	protein-coding
chrI	517344	+	31	promoter-TSS (NM_058343)	-947	NM_058343	171643	NM_058343	acs-13	fatty Acid CoA Synthetase family	protein-coding
chrI	517807	+	24	intron (NM_001306267, intron 1 of 5)	-1410	NM_058343	171643	NM_058343	acs-13	fatty Acid CoA Synthetase family	protein-coding
chrI	525734	+	25	Intergenic	-4382	NM_001129076	190487	NM_001129076	Y65B4BL.6	hypothetical protein	protein-coding
chrI	539078	-	20	promoter-TSS (NR_101515)	11	NR_101515	24105186	NR_101515	Y65B4BR.12	ncRNA	ncRNA
chrI	539113	+	22	promoter-TSS (NR_101515)	24	NR_101515	24105186	NR_101515	Y65B4BR.12	ncRNA	ncRNA
chrI	544855	+	20	Intergenic	5342	NM_001306342	171647	NM_170794	wwp-1	E3 ubiquitin-protein ligase	protein-coding
chrI	550641	-	20	promoter-TSS (NM_058350)	70	NM_058350	191752	NM_058350	ptr-21	PaTched Related family	protein-coding
chrI	552054	-	21	intron (NM_058350, intron 2 of 8)	-1343	NM_058350	191752	NM_058350	ptr-21	PaTched Related family	protein-coding
chrI	568339	-	23	Intergenic	1945	NM_001026626	267057	NM_001026626	ceh-9	Homeobox protein ceh-9	protein-coding
chrI	575810	-	20	promoter-TSS (NM_058353)	741	NM_182075	171649	NM_058353	grl-16	GRound-Like (grd related)	protein-coding
chrI	575987	-	20	promoter-TSS (NM_058353)	918	NM_182075	171649	NM_058353	grl-16	GRound-Like (grd related)	protein-coding
chrI	577170	-	26	Intergenic	2101	NM_182075	171649	NM_058353	grl-16	GRound-Like (grd related)	protein-coding
chrI	589633	+	24	intron (NM_001261950, intron 23 of 28)	4511	NM_001306283	24104647	NM_001306283	F56A6.8	hypothetical protein	protein-coding
chrI	592677	-	23	exon (NM_001261951, exon 18 of 30)	-7555	NM_001306283	24104647	NM_001306283	F56A6.8	hypothetical protein	protein-coding
chrI	616135	+	22	promoter-TSS (NM_001306280)	-54	NM_001306280	171652	NM_058356	eme-1	Essential Meiotic Endonuclease	protein-coding
chrI	616571	+	27	promoter-TSS (NM_001306280)	-490	NM_001306280	171652	NM_058356	eme-1	Essential Meiotic Endonuclease	protein-coding
chrI	637212	+	23	promoter-TSS (NM_058360)	273	NM_058361	171654	NM_058361	vps-20	related to yeast Vacuolar Protein Sorting factor	protein-coding
chrI	668960	-	20	intron (NM_001026562, intron 4 of 5)	2151	NM_001306321	171658	NM_001306320	Y65B4A.9	hypothetical protein	protein-coding
chrI	683538	-	21	TTS (NM_058367)	-2180	NM_001306251	353380	NM_182093	Y18H1A.11	hypothetical protein	protein-coding
chrI	684946	-	24	intron (NM_058367, intron 3 of 4)	-1632	NM_058367	171659	NM_058367	hasp-2	HASPin kinase related	protein-coding
chrI	695855	-	33	intron (NM_058370, intron 2 of 2)	1222	NM_058369	171661	NM_058369	Y18H1A.4	hypothetical protein	protein-coding
chrI	697054	-	20	intron (NM_058370, intron 1 of 2)	-1223	NM_058370	171662	NM_058370	Y18H1A.2	hypothetical protein	protein-coding
chrI	727103	+	20	intron (NM_001306244, intron 5 of 6)	-3292	NM_001306246	171665	NM_058373	pif-1	ATP-dependent DNA helicase PIF1	protein-coding
chrI	727104	+	25	intron (NM_001306244, intron 5 of 6)	-3291	NM_001306246	171665	NM_058373	pif-1	ATP-dependent DNA helicase PIF1	protein-coding
chrI	727106	-	28	intron (NM_001306244, intron 5 of 6)	3289	NM_001306246	171665	NM_058373	pif-1	ATP-dependent DNA helicase PIF1	protein-coding
chrI	727229	-	28	intron (NM_001306244, intron 5 of 6)	3166	NM_001306246	171665	NM_058373	pif-1	ATP-dependent DNA helicase PIF1	protein-coding
chrI	738250	+	28	Intergenic	-1697	NM_001026563	3564878	NM_001026563	Y18H1A.15	hypothetical protein	protein-coding
chrI	738389	+	26	Intergenic	-1836	NM_001026563	3564878	NM_001026563	Y18H1A.15	hypothetical protein	protein-coding
chrI	738681	-	29	Intergenic	2128	NM_001026563	3564878	NM_001026563	Y18H1A.15	hypothetical protein	protein-coding
chrI	738966	+	21	Intergenic	-1970	NM_001306254	24105053	NM_001306254	Y18H1A.18	hypothetical protein	protein-coding
chrI	750111	+	25	exon (NM_058375, exon 9 of 11)	3235	NM_001306253	4363004	NM_001306252	col-47	COLlagen	protein-coding
chrI	752711	-	38	intron (NM_058375, intron 5 of 10)	-2055	NR_072346	13223359	NR_072346	C53C7.6	ncRNA	ncRNA
chrI	755265	-	21	promoter-TSS (NR_072346)	499	NR_072346	13223359	NR_072346	C53C7.6	ncRNA	ncRNA
chrI	755618	-	21	promoter-TSS (NR_072346)	852	NR_072346	13223359	NR_072346	C53C7.6	ncRNA	ncRNA
chrI	770618	+	24	promoter-TSS (NM_058379)	-352	NM_058379	171669	NM_058379	T06A4.1	hypothetical protein	protein-coding
chrI	773680	+	33	promoter-TSS (NR_049918)	-688	NR_049918	13179250	NR_049918	T06A4.5	ncRNA	ncRNA
chrI	774067	+	21	promoter-TSS (NR_049918)	-301	NR_049918	13179250	NR_049918	T06A4.5	ncRNA	ncRNA
chrI	774103	+	22	promoter-TSS (NR_049918)	-265	NR_049918	13179250	NR_049918	T06A4.5	ncRNA	ncRNA
chrI	774127	+	22	promoter-TSS (NR_049918)	-241	NR_049918	13179250	NR_049918	T06A4.5	ncRNA	ncRNA
chrI	774700	-	21	promoter-TSS (NR_049919)	113	NR_049919	13179251	NR_049919	T06A4.4	ncRNA	ncRNA
chrI	774910	-	24	promoter-TSS (NR_049919)	323	NR_049919	13179251	NR_049919	T06A4.4	ncRNA	ncRNA
chrI	804972	-	23	intron (NM_001306304, intron 3 of 17)	-1567	NM_001306304	171670	NM_001306304	zfh-2	Zinc Finger and Homeobox	protein-coding
chrI	831753	-	25	intron (NM_001306304, intron 14 of 17)	-1889	NM_001306309	171670	NM_001306304	zfh-2	Zinc Finger and Homeobox	protein-coding
chrI	831755	+	20	intron (NM_001306304, intron 14 of 17)	1891	NM_001306309	171670	NM_001306304	zfh-2	Zinc Finger and Homeobox	protein-coding
chrI	831766	-	23	intron (NM_001306304, intron 14 of 17)	-1902	NM_001306309	171670	NM_001306304	zfh-2	Zinc Finger and Homeobox	protein-coding
chrI	842499	+	22	TTS (NM_058381)	1803	NM_001026671	171672	NM_058382	ZC123.4	hypothetical protein	protein-coding
chrI	878366	+	21	promoter-TSS (NM_001306261)	-566	NM_001306261	190808	NM_058386	pde-6	PhosphoDiEsterase	protein-coding
chrI	908030	-	24	intron (NM_058390, intron 1 of 4)	-534	NM_058390	190805	NM_058390	Y95B8A.4	hypothetical protein	protein-coding
chrI	911183	+	30	TTS (NM_058390)	3687	NM_058390	190805	NM_058390	Y95B8A.4	hypothetical protein	protein-coding
chrI	911189	+	24	TTS (NM_058390)	3693	NM_058390	190805	NM_058390	Y95B8A.4	hypothetical protein	protein-coding
chrI	949038	+	24	intron (NM_001026573, intron 8 of 8)	2128	NR_050996	13184640	NR_050996	T12C9.8	ncRNA	ncRNA
chrI	957029	+	31	intron (NM_001026573, intron 1 of 8)	293	NM_001026573	171677	NM_058395	mig-1	hypothetical protein	protein-coding
chrI	1008562	-	21	intron (NM_058404, intron 5 of 8)	-2457	NM_058404	183814	NM_058404	C54G6.2	hypothetical protein	protein-coding
chrI	1008698	-	21	intron (NM_058404, intron 5 of 8)	-2593	NM_058404	183814	NM_058404	C54G6.2	hypothetical protein	protein-coding
chrI	1008884	-	20	intron (NM_058404, intron 5 of 8)	-2779	NM_058404	183814	NM_058404	C54G6.2	hypothetical protein	protein-coding
chrI	1011458	+	33	TTS (NM_058406)	2852	NM_058406	171680	NM_058405	madf-6	MADF domain transcription factor	protein-coding
chrI	1011917	-	22	intron (NM_058405, intron 3 of 4)	-2393	NM_058406	171680	NM_058405	madf-6	MADF domain transcription factor	protein-coding
chrI	1012217	-	20	intron (NM_058405, intron 3 of 4)	-2093	NM_058406	171680	NM_058405	madf-6	MADF domain transcription factor	protein-coding
chrI	1012400	-	27	intron (NM_058405, intron 3 of 4)	-1910	NM_058406	171680	NM_058405	madf-6	MADF domain transcription factor	protein-coding
chrI	1012449	+	24	intron (NM_058405, intron 3 of 4)	1861	NM_058406	171680	NM_058405	madf-6	MADF domain transcription factor	protein-coding
chrI	1012450	+	24	intron (NM_058405, intron 3 of 4)	1860	NM_058406	171680	NM_058405	madf-6	MADF domain transcription factor	protein-coding
chrI	1012455	-	25	intron (NM_058405, intron 3 of 4)	-1855	NM_058406	171680	NM_058405	madf-6	MADF domain transcription factor	protein-coding
chrI	1012483	-	24	intron (NM_058405, intron 3 of 4)	-1827	NM_058406	171680	NM_058405	madf-6	MADF domain transcription factor	protein-coding
chrI	1012497	-	21	intron (NM_058405, intron 3 of 4)	-1813	NM_058406	171680	NM_058405	madf-6	MADF domain transcription factor	protein-coding
chrI	1012507	-	23	intron (NM_058405, intron 3 of 4)	-1803	NM_058406	171680	NM_058405	madf-6	MADF domain transcription factor	protein-coding
chrI	1012519	-	24	intron (NM_058405, intron 3 of 4)	-1791	NM_058406	171680	NM_058405	madf-6	MADF domain transcription factor	protein-coding
chrI	1012535	+	23	intron (NM_058405, intron 3 of 4)	1775	NM_058406	171680	NM_058405	madf-6	MADF domain transcription factor	protein-coding
chrI	1013242	-	23	intron (NM_058405, intron 3 of 4)	-1068	NM_058406	171680	NM_058405	madf-6	MADF domain transcription factor	protein-coding
chrI	1014530	+	26	promoter-TSS (NM_058406)	-220	NM_058405	171680	NM_058405	madf-6	MADF domain transcription factor	protein-coding
chrI	1014917	+	22	promoter-TSS (NM_058406)	-607	NM_058405	171680	NM_058405	madf-6	MADF domain transcription factor	protein-coding
chrI	1060753	+	23	intron (NM_058415, intron 4 of 8)	-1697	NM_058414	189587	NM_058414	npr-23	NeuroPeptide Receptor family	protein-coding
chrI	1077941	+	25	intron (NR_052806, intron 3 of 3)	-6692	NM_058418	187633	NM_058418	R06A10.1	hypothetical protein	protein-coding
chrI	1078389	+	22	intron (NR_052806, intron 3 of 3)	-6244	NM_058418	187633	NM_058418	R06A10.1	hypothetical protein	protein-coding
chrI	1105623	-	34	intron (NR_052806, intron 3 of 3)	1962	NM_001306271	191481	NM_001306271	ZK993.2	hypothetical protein	protein-coding
chrI	1107025	-	29	promoter-TSS (NM_001306272)	560	NM_001306271	191481	NM_001306271	ZK993.2	hypothetical protein	protein-coding
chrI	1130379	+	35	intron (NM_001306270, intron 1 of 2)	568	NM_001306270	171689	NM_058422	ceh-45	C. Elegans Homeobox	protein-coding
chrI	1132707	-	28	intron (NR_052813, intron 3 of 5)	-2896	NM_001306270	171689	NM_058422	ceh-45	C. Elegans Homeobox	protein-coding
chrI	1156926	+	29	promoter-TSS (NM_058426)	326	NM_170799	171692	NM_170799	rpl-17	60S ribosomal protein L17	protein-coding
chrI	1157242	+	27	promoter-TSS (NM_058426)	-332	NM_058426	171693	NM_058426	Y48G8AL.7	hypothetical protein	protein-coding
chrI	1166856	-	30	intron (NM_001306301, intron 4 of 7)	2231	NM_001306302	171694	NM_058427	haf-6	HAlF transporter (PGP related)	protein-coding
chrI	1228472	+	21	intron (NM_058433, intron 5 of 17)	-1672	NM_058435	171699	NM_058435	Y48G8AL.13	hypothetical protein	protein-coding
chrI	1229055	+	20	intron (NM_058433, intron 5 of 17)	-2255	NM_058435	171699	NM_058435	Y48G8AL.13	hypothetical protein	protein-coding
chrI	1234104	-	23	intron (NM_001306503, intron 2 of 12)	-295	NM_001306504	171700	NM_058433	herc-1	HECT and RCC domain E3 ubiquitin ligase	protein-coding
chrI	1244661	+	34	intron (NM_001306503, intron 8 of 12)	-2776	NM_001306506	171700	NM_058433	herc-1	HECT and RCC domain E3 ubiquitin ligase	protein-coding
chrI	1244680	-	22	intron (NM_001306503, intron 8 of 12)	2757	NM_001306506	171700	NM_058433	herc-1	HECT and RCC domain E3 ubiquitin ligase	protein-coding
chrI	1265386	-	20	intron (NM_001306482, intron 3 of 7)	1379	NM_001306483	190048	NM_058436	grh-1	GRainyHead (Drosophila transcription factor) homolog	protein-coding
chrI	1282332	-	24	intron (NM_058437, intron 1 of 8)	-226	NM_058437	171702	NM_058437	Y48G8AR.2	hypothetical protein	protein-coding
chrI	1282486	-	30	intron (NM_058437, intron 1 of 8)	-380	NM_058437	171702	NM_058437	Y48G8AR.2	hypothetical protein	protein-coding
chrI	1283070	-	20	intron (NM_058437, intron 2 of 8)	-964	NM_058437	171702	NM_058437	Y48G8AR.2	hypothetical protein	protein-coding
chrI	1283371	+	21	intron (NM_058437, intron 2 of 8)	1265	NM_058437	171702	NM_058437	Y48G8AR.2	hypothetical protein	protein-coding
chrI	1302553	-	24	intron (NR_052806, intron 2 of 3)	3024	NM_058439	187322	NM_058439	dapk-1	DAP (Death-Associated Protein) Kinase homolog	protein-coding
chrI	1306480	+	30	intron (NM_058439, intron 1 of 12)	903	NM_058439	187322	NM_058439	dapk-1	DAP (Death-Associated Protein) Kinase homolog	protein-coding
chrI	1309797	+	37	intron (NM_001306486, intron 2 of 10)	-1214	NM_001306487	187322	NM_058439	dapk-1	DAP (Death-Associated Protein) Kinase homolog	protein-coding
chrI	1311446	+	20	intron (NM_001306486, intron 3 of 10)	435	NM_001306487	187322	NM_058439	dapk-1	DAP (Death-Associated Protein) Kinase homolog	protein-coding
chrI	1314233	-	23	intron (NM_001306486, intron 4 of 10)	2443	NM_001306488	187322	NM_058439	dapk-1	DAP (Death-Associated Protein) Kinase homolog	protein-coding
chrI	1314321	-	24	intron (NM_001306486, intron 4 of 10)	2355	NM_001306488	187322	NM_058439	dapk-1	DAP (Death-Associated Protein) Kinase homolog	protein-coding
chrI	1328349	-	23	TTS (NM_058439)	4406	NM_001083137	4926970	NM_001083137	K12C11.5	hypothetical protein	protein-coding
chrI	1337019	+	25	promoter-TSS (NM_001083138)	-3	NM_001083138	4926921	NM_001083138	K12C11.6	hypothetical protein	protein-coding
chrI	1353918	-	30	intron (NM_170800, intron 2 of 4)	2194	NM_001306499	190786	NM_170800	Y92H12BL.1	Threonylcarbamoyladenosine tRNA methylthiotransferase	protein-coding
chrI	1353960	-	21	intron (NM_170800, intron 2 of 4)	2152	NM_001306499	190786	NM_170800	Y92H12BL.1	Threonylcarbamoyladenosine tRNA methylthiotransferase	protein-coding
chrI	1354038	+	24	intron (NM_170800, intron 2 of 4)	-2074	NM_001306499	190786	NM_170800	Y92H12BL.1	Threonylcarbamoyladenosine tRNA methylthiotransferase	protein-coding
chrI	1362656	-	24	intron (NR_052813, intron 1 of 5)	2867	NM_170801	259365	NM_170801	Y92H12BL.5	hypothetical protein	protein-coding
chrI	1362675	-	30	intron (NR_052813, intron 1 of 5)	2848	NM_170801	259365	NM_170801	Y92H12BL.5	hypothetical protein	protein-coding
chrI	1365457	+	21	promoter-TSS (NM_170801)	-66	NM_170801	259365	NM_170801	Y92H12BL.5	hypothetical protein	protein-coding
chrI	1370966	+	26	intron (NM_170801, intron 1 of 2)	5443	NM_170801	259365	NM_170801	Y92H12BL.5	hypothetical protein	protein-coding
chrI	1383275	-	29	intron (NM_058445, intron 2 of 5)	-1784	NM_058445	190787	NM_058445	Y92H12BL.4	hypothetical protein	protein-coding
chrI	1383336	-	28	intron (NM_058445, intron 2 of 5)	-1723	NM_058445	190787	NM_058445	Y92H12BL.4	hypothetical protein	protein-coding
chrI	1383348	-	24	intron (NM_058445, intron 2 of 5)	-1711	NM_058445	190787	NM_058445	Y92H12BL.4	hypothetical protein	protein-coding
chrI	1383448	-	23	intron (NM_058445, intron 2 of 5)	-1611	NM_058445	190787	NM_058445	Y92H12BL.4	hypothetical protein	protein-coding
chrI	1383477	-	25	intron (NM_058445, intron 2 of 5)	-1582	NM_058445	190787	NM_058445	Y92H12BL.4	hypothetical protein	protein-coding
chrI	1383519	+	20	exon (NM_058445, exon 2 of 6)	1540	NM_058445	190787	NM_058445	Y92H12BL.4	hypothetical protein	protein-coding
chrI	1406543	-	25	intron (NM_058448, intron 1 of 3)	-597	NM_058448	171705	NM_058448	set-29	SET (trithorax/polycomb) domain containing	protein-coding
chrI	1427100	-	22	intron (NR_052813, intron 1 of 5)	9194	NM_058453	171710	NM_058453	mrpl-15	Mitochondrial Ribosomal Protein, Large	protein-coding
chrI	1445050	+	30	TTS (NR_101519)	541	NR_101519	24104551	NR_101519	F37F2.4	ncRNA	ncRNA
chrI	1445068	-	27	TTS (NR_101519)	-559	NR_101519	24104551	NR_101519	F37F2.4	ncRNA	ncRNA
chrI	1445395	+	21	TTS (NR_101519)	886	NR_101519	24104551	NR_101519	F37F2.4	ncRNA	ncRNA
chrI	1456316	+	20	intron (NM_001306501, intron 3 of 10)	1845	NM_001306501	171712	NM_058455	spe-15	hypothetical protein	protein-coding
chrI	1469292	+	24	intron (NM_058457, intron 6 of 6)	-2031	NM_058458	171714	NM_058458	acs-16	fatty Acid CoA Synthetase family	protein-coding
chrI	1469939	+	25	TTS (NM_058457)	-1384	NM_058458	171714	NM_058458	acs-16	fatty Acid CoA Synthetase family	protein-coding
chrI	1476602	-	24	intron (NM_058458, intron 3 of 9)	1437	NR_052813	13191642	NR_052813	BE10.7	ncRNA	ncRNA
chrI	1482383	+	20	promoter-TSS (NM_058459)	-725	NM_058459	171715	NM_058459	dyb-1	DYstroBrevin homolog	protein-coding
chrI	1483044	-	34	promoter-TSS (NM_058459)	64	NM_058459	171715	NM_058459	dyb-1	DYstroBrevin homolog	protein-coding
chrI	1485606	+	21	intron (NM_001306500, intron 2 of 8)	781	NM_001306500	171715	NM_058459	dyb-1	DYstroBrevin homolog	protein-coding
chrI	1501260	+	20	intron (NM_001306497, intron 5 of 12)	-7113	NR_067860	13210450	NR_067860	21ur-10404	ncRNA	ncRNA
chrI	1501580	-	21	intron (NM_001306497, intron 5 of 12)	6793	NR_067860	13210450	NR_067860	21ur-10404	ncRNA	ncRNA
chrI	1501609	-	22	intron (NM_001306497, intron 5 of 12)	6764	NR_067860	13210450	NR_067860	21ur-10404	ncRNA	ncRNA
chrI	1501676	-	23	intron (NM_001306497, intron 5 of 12)	6697	NR_067860	13210450	NR_067860	21ur-10404	ncRNA	ncRNA
chrI	1501710	+	27	intron (NM_001306497, intron 5 of 12)	-6663	NR_067860	13210450	NR_067860	21ur-10404	ncRNA	ncRNA
chrI	1501714	+	20	intron (NM_001306497, intron 5 of 12)	-6659	NR_067860	13210450	NR_067860	21ur-10404	ncRNA	ncRNA
chrI	1547448	+	20	intron (NM_001306363, intron 5 of 10)	-2917	NM_058464	171719	NM_058464	Y92H12A.2	E3 ubiquitin-protein ligase	protein-coding
chrI	1548887	-	21	intron (NM_001306363, intron 5 of 10)	1478	NM_058464	171719	NM_058464	Y92H12A.2	E3 ubiquitin-protein ligase	protein-coding
chrI	1551819	+	25	intron (NM_001306363, intron 6 of 10)	1454	NM_058464	171719	NM_058464	Y92H12A.2	E3 ubiquitin-protein ligase	protein-coding
chrI	1552169	+	28	intron (NM_001306363, intron 7 of 10)	1804	NM_058464	171719	NM_058464	Y92H12A.2	E3 ubiquitin-protein ligase	protein-coding
chrI	1552177	-	23	intron (NM_001306363, intron 7 of 10)	-1812	NM_058464	171719	NM_058464	Y92H12A.2	E3 ubiquitin-protein ligase	protein-coding
chrI	1552353	+	26	intron (NM_001306363, intron 7 of 10)	1988	NM_058464	171719	NM_058464	Y92H12A.2	E3 ubiquitin-protein ligase	protein-coding
chrI	1552462	-	21	intron (NM_001306363, intron 7 of 10)	-2097	NM_058464	171719	NM_058464	Y92H12A.2	E3 ubiquitin-protein ligase	protein-coding
chrI	1552463	-	20	intron (NM_001306363, intron 7 of 10)	-2098	NM_058464	171719	NM_058464	Y92H12A.2	E3 ubiquitin-protein ligase	protein-coding
chrI	1576688	+	21	promoter-TSS (NR_049953)	-714	NM_001306493	171722	NM_058465	src-1	Tyrosine protein-kinase src-1	protein-coding
chrI	1576694	+	21	promoter-TSS (NR_049953)	-708	NM_001306493	171722	NM_058465	src-1	Tyrosine protein-kinase src-1	protein-coding
chrI	1577004	+	29	promoter-TSS (NM_001306493)	-398	NM_001306493	171722	NM_058465	src-1	Tyrosine protein-kinase src-1	protein-coding
chrI	1578085	+	21	intron (NM_001306491, intron 5 of 5)	683	NM_001306493	171722	NM_058465	src-1	Tyrosine protein-kinase src-1	protein-coding
chrI	1619620	-	21	intron (NM_001306479, intron 4 of 4)	-3456	NM_001306481	3565128	NM_001026658	adpr-1	ADiPose (Drosophila obesity gene) Related	protein-coding
chrI	1624666	+	27	promoter-TSS (NM_001306478)	-791	NM_001306478	190668	NM_058471	bre-4	Beta-1,4-N-acetylgalactosaminyltransferase bre-4	protein-coding
chrI	1624675	-	33	promoter-TSS (NM_001306478)	800	NM_001306478	190668	NM_058471	bre-4	Beta-1,4-N-acetylgalactosaminyltransferase bre-4	protein-coding
chrI	1624679	+	31	promoter-TSS (NM_001306478)	-804	NM_001306478	190668	NM_058471	bre-4	Beta-1,4-N-acetylgalactosaminyltransferase bre-4	protein-coding
chrI	1624694	+	21	promoter-TSS (NM_001306478)	-819	NM_001306478	190668	NM_058471	bre-4	Beta-1,4-N-acetylgalactosaminyltransferase bre-4	protein-coding
chrI	1624713	-	28	promoter-TSS (NM_001306478)	838	NM_001306478	190668	NM_058471	bre-4	Beta-1,4-N-acetylgalactosaminyltransferase bre-4	protein-coding
chrI	1650106	-	25	promoter-TSS (NM_001306514)	607	NM_001306514	171727	NM_058474	mab-20	Semaphorin-2A	protein-coding
chrI	1666802	+	22	promoter-TSS (NM_058478)	582	NM_058477	190603	NM_058477	Y71G12B.22	hypothetical protein	protein-coding
chrI	1667262	+	27	promoter-TSS (NM_058478)	122	NM_058477	190603	NM_058477	Y71G12B.22	hypothetical protein	protein-coding
chrI	1669013	+	28	intron (NM_058478, intron 4 of 4)	1283	NM_058478	171730	NM_058478	Y71G12B.17	hypothetical protein	protein-coding
chrI	1669791	-	24	TTS (NM_058478)	-2061	NM_058478	171730	NM_058478	Y71G12B.17	hypothetical protein	protein-coding
chrI	1670198	-	29	TTS (NM_058478)	-2468	NM_058478	171730	NM_058478	Y71G12B.17	hypothetical protein	protein-coding
chrI	1671358	-	29	intron (NM_001026650, intron 4 of 5)	-1353	NM_001026651	171731	NM_001026650	Y71G12B.23	hypothetical protein	protein-coding
chrI	1671360	-	30	intron (NM_001026650, intron 4 of 5)	-1351	NM_001026651	171731	NM_001026650	Y71G12B.23	hypothetical protein	protein-coding
chrI	1672876	-	26	promoter-TSS (NM_001026651)	165	NM_001026650	171731	NM_001026650	Y71G12B.23	hypothetical protein	protein-coding
chrI	1674570	-	23	intron (NM_001262100, intron 3 of 4)	1859	NM_001026650	171731	NM_001026650	Y71G12B.23	hypothetical protein	protein-coding
chrI	1674572	-	21	intron (NM_001262100, intron 3 of 4)	-1860	NM_001262100	13179386	NM_001262100	Y71G12B.35	hypothetical protein	protein-coding
chrI	1682504	-	21	intron (NM_058480, intron 2 of 4)	-1992	NM_058480	190602	NM_058480	drag-1	DRAGon (zebra fish) homolog	protein-coding
chrI	1690533	-	32	promoter-TSS (NR_049955)	966	NR_049955	13179389	NR_049955	Y71G12B.37	ncRNA	ncRNA
chrI	1690850	+	22	promoter-TSS (NR_049955)	-649	NR_049955	13179389	NR_049955	Y71G12B.37	ncRNA	ncRNA
chrI	1691889	+	29	promoter-TSS (NR_131346)	390	NR_049955	13179389	NR_049955	Y71G12B.37	ncRNA	ncRNA
chrI	1697299	-	23	Intergenic	1054	NM_058481	171734	NM_058481	ubc-3	UBiquitin Conjugating enzyme	protein-coding
chrI	1721896	+	21	intron (NM_001026647, intron 1 of 6)	297	NM_001026647	171736	NM_058485	tln-1	TaLiN	protein-coding
chrI	1721903	-	25	intron (NM_001026647, intron 1 of 6)	-304	NM_001026647	171736	NM_058485	tln-1	TaLiN	protein-coding
chrI	1779809	+	21	TTS (NM_058492)	274	NM_001306518	171742	NM_058492	Y71G12B.26	hypothetical protein	protein-coding
chrI	1823239	-	21	promoter-TSS (NM_058501)	217	NM_058501	171747	NM_058500	chaf-2	CHromatin Assembly Factor	protein-coding
chrI	1832552	+	27	promoter-TSS (NM_001047179)	-129	NM_001047179	4363011	NM_001047179	C53H9.3	hypothetical protein	protein-coding
chrI	1832817	-	38	promoter-TSS (NM_001047179)	82	NM_001306498	171749	NM_170804	C53H9.2	hypothetical protein	protein-coding
chrI	1832959	-	22	promoter-TSS (NM_001047179)	-60	NM_170804	171749	NM_170804	C53H9.2	hypothetical protein	protein-coding
chrI	1834165	-	25	promoter-TSS (NM_058504)	726	NM_058504	171750	NM_058504	rpl-27	60S ribosomal protein L27	protein-coding
chrI	1836532	-	20	intron (NM_170806, intron 1 of 7)	-594	NM_170806	171751	NM_170806	egl-30	hypothetical protein	protein-coding
chrI	1837429	+	23	promoter-TSS (NM_001026403)	-770	NM_001026403	171751	NM_170806	egl-30	hypothetical protein	protein-coding
chrI	1837494	+	27	promoter-TSS (NM_001026403)	-705	NM_001026403	171751	NM_170806	egl-30	hypothetical protein	protein-coding
chrI	1847445	-	23	promoter-TSS (NM_001306427)	751	NM_001306427	171755	NM_058508	tag-96	hypothetical protein	protein-coding
chrI	1848737	+	30	intron (NM_001306427, intron 1 of 2)	541	NM_001306427	171755	NM_058508	tag-96	hypothetical protein	protein-coding
chrI	1849651	+	26	intron (NM_001306427, intron 2 of 2)	1455	NM_001306427	171755	NM_058508	tag-96	hypothetical protein	protein-coding
chrI	1888600	-	23	intron (NM_058513, intron 6 of 6)	-6265	NM_058513	171759	NM_058513	Y71G12A.4	hypothetical protein	protein-coding
chrI	1918775	+	35	intron (NM_001262149, intron 2 of 3)	-1709	NR_101525	24105138	NR_101525	anr-19	ncRNA	ncRNA
chrI	1918822	+	31	intron (NM_001262149, intron 2 of 3)	-1756	NR_101525	24105138	NR_101525	anr-19	ncRNA	ncRNA
chrI	1968005	+	20	intron (NM_170812, intron 1 of 3)	184	NM_170812	259367	NM_170812	Y51F10.3	hypothetical protein	protein-coding
chrI	1968027	+	25	intron (NM_170812, intron 1 of 3)	206	NM_170812	259367	NM_170812	Y51F10.3	hypothetical protein	protein-coding
chrI	1969077	-	22	promoter-TSS (NM_001306465)	879	NM_001306465	259367	NM_170812	Y51F10.3	hypothetical protein	protein-coding
chrI	1969402	-	31	promoter-TSS (NM_001306465)	554	NM_001306465	259367	NM_170812	Y51F10.3	hypothetical protein	protein-coding
chrI	1990058	-	32	exon (NM_058515, exon 15 of 16)	-8520	NM_001306464	245998	NM_170813	Y51F10.2	hypothetical protein	protein-coding
chrI	2005108	-	23	intron (NM_058515, intron 7 of 15)	3924	NM_001306410	260016	NM_058515	gap-3	GTPase Activating Protein family	protein-coding
chrI	2007824	-	23	intron (NM_058515, intron 5 of 15)	-2658	NM_058515	260016	NM_058515	gap-3	GTPase Activating Protein family	protein-coding
chrI	2055354	-	20	Intergenic	5174	NM_001026565	3565842	NM_001026565	Y20F4.8	hypothetical protein	protein-coding
chrI	2056253	-	34	Intergenic	6073	NM_001026565	3565842	NM_001026565	Y20F4.8	hypothetical protein	protein-coding
chrI	2057901	-	28	Intergenic	-6044	NM_058521	171762	NM_058521	Y37E3.1	hypothetical protein	protein-coding
chrI	2058105	-	25	Intergenic	-5840	NM_058521	171762	NM_058521	Y37E3.1	hypothetical protein	protein-coding
chrI	2061562	+	28	TTS (NM_058521)	2383	NM_058521	171762	NM_058521	Y37E3.1	hypothetical protein	protein-coding
chrI	2061733	-	26	TTS (NM_058521)	-2212	NM_058521	171762	NM_058521	Y37E3.1	hypothetical protein	protein-coding
chrI	2062366	+	25	intron (NM_058521, intron 5 of 6)	1579	NM_058521	171762	NM_058521	Y37E3.1	hypothetical protein	protein-coding
chrI	2063082	-	26	exon (NM_058521, exon 5 of 7)	-863	NM_058521	171762	NM_058521	Y37E3.1	hypothetical protein	protein-coding
chrI	2081604	-	30	intron (NM_001306414, intron 2 of 5)	-806	NM_001306414	171770	NM_058530	Y37E3.11	hypothetical protein	protein-coding
chrI	2117102	+	22	intron (NM_001037896, intron 3 of 8)	1419	NM_001037896	171773	NM_001037896	fpn-1.1	FerroPortiN	protein-coding
chrI	2117104	-	28	intron (NM_001037896, intron 3 of 8)	-1417	NM_001037896	171773	NM_001037896	fpn-1.1	FerroPortiN	protein-coding
chrI	2119276	-	25	promoter-TSS (NM_001037896)	755	NM_001037896	171773	NM_001037896	fpn-1.1	FerroPortiN	protein-coding
chrI	2143228	-	29	intron (NM_001026574, intron 7 of 9)	6666	NR_049965	13179465	NR_049965	Y37E3.25	ncRNA	ncRNA
chrI	2143229	-	27	intron (NM_001026574, intron 7 of 9)	6665	NR_049965	13179465	NR_049965	Y37E3.25	ncRNA	ncRNA
chrI	2143469	+	25	intron (NM_001026574, intron 7 of 9)	-6425	NR_049965	13179465	NR_049965	Y37E3.25	ncRNA	ncRNA
chrI	2145299	+	21	intron (NM_001026574, intron 9 of 9)	-4595	NR_049965	13179465	NR_049965	Y37E3.25	ncRNA	ncRNA
chrI	2145417	-	21	intron (NM_001026574, intron 9 of 9)	4477	NR_049965	13179465	NR_049965	Y37E3.25	ncRNA	ncRNA
chrI	2149821	+	21	promoter-TSS (NR_049967)	-73	NR_049965	13179465	NR_049965	Y37E3.25	ncRNA	ncRNA
chrI	2151812	-	27	promoter-TSS (NM_001306350)	834	NM_001306350	24105068	NM_001306350	Y37E3.30	hypothetical protein	protein-coding
chrI	2234828	+	22	promoter-TSS (NM_058543)	20	NM_058543	171779	NM_058543	dct-9	Major sperm protein	protein-coding
chrI	2242875	-	26	intron (NM_001306430, intron 1 of 7)	-643	NM_001306430	184377	NM_001306430	lgc-51	Ligand-Gated ion Channel	protein-coding
chrI	2250552	-	21	intron (NM_171833, intron 2 of 10)	-390	NM_058546	171781	NM_058546	slc-17.6	SLC (SoLute Carrier) homolog	protein-coding
chrI	2258535	+	25	exon (NM_058548, exon 30 of 33)	-3612	NR_050575	13182153	NR_050575	ZK1025.11	ncRNA	ncRNA
chrI	2260729	-	20	intron (NM_001306432, intron 25 of 32)	1418	NR_050575	13182153	NR_050575	ZK1025.11	ncRNA	ncRNA
chrI	2260790	+	28	intron (NM_001306432, intron 25 of 32)	-1357	NR_050575	13182153	NR_050575	ZK1025.11	ncRNA	ncRNA
chrI	2261446	+	23	promoter-TSS (NR_050575)	-701	NR_050575	13182153	NR_050575	ZK1025.11	ncRNA	ncRNA
chrI	2272971	-	24	promoter-TSS (NM_058548)	103	NM_058548	171782	NM_058548	abt-2	ABC Transporter family	protein-coding
chrI	2293073	-	25	promoter-TSS (NM_058552)	146	NM_058552	171785	NM_058552	Y39G10AR.11	hypothetical protein	protein-coding
chrI	2295839	+	28	intron (NM_058552, intron 1 of 1)	2620	NM_058552	171785	NM_058552	Y39G10AR.11	hypothetical protein	protein-coding
chrI	2295927	-	28	intron (NM_058552, intron 1 of 1)	-2708	NM_058552	171785	NM_058552	Y39G10AR.11	hypothetical protein	protein-coding
chrI	2295938	-	21	intron (NM_058552, intron 1 of 1)	-2719	NM_058552	171785	NM_058552	Y39G10AR.11	hypothetical protein	protein-coding
chrI	2300659	-	20	intron (NM_058554, intron 2 of 2)	-544	NM_058554	171787	NM_058554	epg-2	Ectopic P granules protein 2	protein-coding
chrI	2300715	-	25	intron (NM_058554, intron 2 of 2)	-600	NM_058554	171787	NM_058554	epg-2	Ectopic P granules protein 2	protein-coding
chrI	2300716	-	20	intron (NM_058554, intron 2 of 2)	-601	NM_058554	171787	NM_058554	epg-2	Ectopic P granules protein 2	protein-coding
chrI	2301117	-	28	exon (NM_058554, exon 3 of 3)	-1002	NM_058554	171787	NM_058554	epg-2	Ectopic P granules protein 2	protein-coding
chrI	2303677	-	25	exon (NM_170822, exon 2 of 4)	-717	NM_170821	171786	NM_170821	tpxl-1	TPX2 (Targeting Protein for Xenopus Klp2)-Like	protein-coding
chrI	2304537	+	21	promoter-TSS (NM_170822)	-143	NM_170822	171786	NM_170821	tpxl-1	TPX2 (Targeting Protein for Xenopus Klp2)-Like	protein-coding
chrI	2304864	-	24	promoter-TSS (NM_170822)	470	NM_170822	171786	NM_170821	tpxl-1	TPX2 (Targeting Protein for Xenopus Klp2)-Like	protein-coding
chrI	2305604	-	24	intron (NM_001306434, intron 2 of 3)	-984	NM_001306434	171788	NM_058555	icp-1	InCenP homolog	protein-coding
chrI	2307236	-	30	promoter-TSS (NM_058555)	33	NM_001262203	171789	NM_001262203	Y39G10AR.9	hypothetical protein	protein-coding
chrI	2314543	-	20	intron (NM_058559, intron 4 of 5)	-1230	NM_058559	171792	NM_058559	Y39G10AR.8	hypothetical protein	protein-coding
chrI	2322421	+	26	promoter-TSS (NM_058561)	-114	NM_001306395	13179495	NM_001262210	Y39G10AR.32	hypothetical protein	protein-coding
chrI	2327953	-	21	promoter-TSS (NM_058562)	38	NM_170823	260292	NM_170823	srbc-64	Serpentine Receptor, class BC (class B-like)	protein-coding
chrI	2328590	-	26	intron (NM_170823, intron 1 of 2)	-599	NM_170823	260292	NM_170823	srbc-64	Serpentine Receptor, class BC (class B-like)	protein-coding
chrI	2330173	-	20	TTS (NM_058563)	-2182	NM_170823	260292	NM_170823	srbc-64	Serpentine Receptor, class BC (class B-like)	protein-coding
chrI	2330911	-	21	TTS (NM_058563)	-1691	NM_058563	171795	NM_058563	Y39G10AR.16	hypothetical protein	protein-coding
chrI	2355109	-	23	intron (NM_001262216, intron 2 of 3)	-577	NM_001262216	13179502	NM_001262216	peel-1	hypothetical protein	protein-coding
chrI	2355273	+	20	intron (NM_001262216, intron 2 of 3)	741	NM_001262216	13179502	NM_001262216	peel-1	hypothetical protein	protein-coding
chrI	2359045	+	20	intron (NM_001306391, intron 3 of 19)	623	NM_001306392	189769	NM_001306391	nekl-1	NEK (NEver in mitosis Kinase) Like	protein-coding
chrI	2359978	-	22	intron (NM_001306391, intron 3 of 19)	-1556	NM_001306392	189769	NM_001306391	nekl-1	NEK (NEver in mitosis Kinase) Like	protein-coding
chrI	2360065	-	25	intron (NM_001306391, intron 3 of 19)	-1643	NM_001306392	189769	NM_001306391	nekl-1	NEK (NEver in mitosis Kinase) Like	protein-coding
chrI	2365996	-	22	intron (NM_001306391, intron 12 of 19)	-7574	NM_001306392	189769	NM_001306391	nekl-1	NEK (NEver in mitosis Kinase) Like	protein-coding
chrI	2381928	-	21	promoter-TSS (NM_058568)	75	NM_058568	189773	NM_058568	sydn-1	hypothetical protein	protein-coding
chrI	2381938	-	27	promoter-TSS (NM_058568)	85	NM_058568	189773	NM_058568	sydn-1	hypothetical protein	protein-coding
chrI	2381998	-	20	promoter-TSS (NM_058568)	145	NM_058568	189773	NM_058568	sydn-1	hypothetical protein	protein-coding
chrI	2382160	-	25	promoter-TSS (NM_058568)	307	NM_058568	189773	NM_058568	sydn-1	hypothetical protein	protein-coding
chrI	2382189	+	25	promoter-TSS (NM_058568)	-336	NM_058568	189773	NM_058568	sydn-1	hypothetical protein	protein-coding
chrI	2382226	+	21	promoter-TSS (NM_058568)	-373	NM_058568	189773	NM_058568	sydn-1	hypothetical protein	protein-coding
chrI	2382855	+	28	intron (NR_050574, intron 2 of 5)	-1002	NM_058568	189773	NM_058568	sydn-1	hypothetical protein	protein-coding
chrI	2383458	+	20	intron (NR_050574, intron 2 of 5)	-1605	NM_058568	189773	NM_058568	sydn-1	hypothetical protein	protein-coding
chrI	2383501	+	25	intron (NR_050574, intron 2 of 5)	-1648	NM_058568	189773	NM_058568	sydn-1	hypothetical protein	protein-coding
chrI	2390453	+	24	promoter-TSS (NM_001306394)	-500	NM_001306394	171797	NM_170824	dot-1.1	DOT1 histone methyltransferase family	protein-coding
chrI	2407137	+	28	intron (NM_001262222, intron 5 of 6)	634	NM_001306390	171798	NM_001262221	zwl-1	Protein zwilch homolog	protein-coding
chrI	2416828	-	35	promoter-TSS (NM_001306386)	455	NM_001306386	171799	NM_170826	F23C8.13	hypothetical protein	protein-coding
chrI	2418083	-	30	TTS (NM_058572)	-695	NM_001306384	171800	NM_058572	F23C8.5	hypothetical protein	protein-coding
chrI	2418195	-	25	TTS (NM_058572)	-583	NM_001306384	171800	NM_058572	F23C8.5	hypothetical protein	protein-coding
chrI	2418203	-	27	TTS (NM_058572)	-575	NM_001306384	171800	NM_058572	F23C8.5	hypothetical protein	protein-coding
chrI	2420593	-	38	promoter-TSS (NM_058572)	245	NM_058572	171800	NM_058572	F23C8.5	hypothetical protein	protein-coding
chrI	2432696	+	21	promoter-TSS (NM_058575)	-113	NM_058575	171802	NM_058575	F23C8.8	hypothetical protein	protein-coding
chrI	2486680	-	20	intron (NM_058587, intron 1 of 3)	-809	NM_058587	171809	NM_058587	eif-3.I	Eukaryotic Initiation Factor	protein-coding
chrI	2487512	+	21	promoter-TSS (NM_001306355)	-894	NM_001306355	171809	NM_058587	eif-3.I	Eukaryotic Initiation Factor	protein-coding
chrI	2487624	-	27	promoter-TSS (NM_001306355)	782	NM_001306355	171809	NM_058587	eif-3.I	Eukaryotic Initiation Factor	protein-coding
chrI	2489022	+	20	promoter-TSS (NM_058588)	616	NM_001306355	171809	NM_058587	eif-3.I	Eukaryotic Initiation Factor	protein-coding
chrI	2539325	+	24	TTS (NR_131357)	712	NR_131357	24105058	NR_131357	mir-8193	ncRNA	ncRNA
chrI	2548993	+	21	promoter-TSS (NM_058593)	-664	NM_058593	189528	NM_058593	Y23H5B.8	hypothetical protein	protein-coding
chrI	2549005	-	21	promoter-TSS (NM_058593)	676	NM_058593	189528	NM_058593	Y23H5B.8	hypothetical protein	protein-coding
chrI	2553880	-	28	intron (NM_058596, intron 1 of 1)	-784	NM_058596	189524	NM_058596	Y23H5B.1	hypothetical protein	protein-coding
chrI	2555745	-	20	promoter-TSS (NM_001306362)	509	NM_001262252	13179543	NM_001262252	Y23H5B.12	hypothetical protein	protein-coding
chrI	2569132	-	29	intron (NM_058600, intron 1 of 4)	-258	NM_058600	183848	NM_058600	scrt-1	SCRaTch (zinc finger transcriptional repressor) homolog	protein-coding
chrI	2570499	-	25	intron (NM_058600, intron 3 of 4)	1031	NR_070388	13219295	NR_070388	D1005.8	ncRNA	ncRNA
chrI	2571022	-	22	promoter-TSS (NR_070388)	508	NR_070388	13219295	NR_070388	D1005.8	ncRNA	ncRNA
chrI	2580500	-	28	TTS (NM_058603)	4492	NR_131780	171814	NM_058601	aat-5	Amino Acid Transporter	protein-coding
chrI	2599707	+	23	promoter-TSS (NM_001026391)	-284	NR_131362	171817	NM_001026391	K07A3.3	hypothetical protein	protein-coding
chrI	2600393	+	31	intron (NR_131362, intron 3 of 8)	402	NM_001026391	171817	NM_001026391	K07A3.3	hypothetical protein	protein-coding
chrI	2625276	-	24	intron (NM_001306359, intron 4 of 6)	-2381	NR_131364	171820	NM_058611	Y23H5A.2	hypothetical protein	protein-coding
chrI	2626105	+	28	intron (NM_001306359, intron 3 of 6)	2009	NM_001306359	171821	NM_058612	cars-1	Cysteinyl Amino-acyl tRNA Synthetase	protein-coding
chrI	2626124	+	22	intron (NM_001306359, intron 3 of 6)	1990	NM_001306359	171821	NM_058612	cars-1	Cysteinyl Amino-acyl tRNA Synthetase	protein-coding
chrI	2626224	-	22	intron (NM_001306359, intron 3 of 6)	-1890	NM_001306359	171821	NM_058612	cars-1	Cysteinyl Amino-acyl tRNA Synthetase	protein-coding
chrI	2626307	-	20	intron (NM_001306359, intron 3 of 6)	-1807	NM_001306359	171821	NM_058612	cars-1	Cysteinyl Amino-acyl tRNA Synthetase	protein-coding
chrI	2626377	+	35	intron (NM_001306359, intron 3 of 6)	1737	NM_001306359	171821	NM_058612	cars-1	Cysteinyl Amino-acyl tRNA Synthetase	protein-coding
chrI	2626438	+	20	intron (NM_001306359, intron 3 of 6)	1676	NM_001306359	171821	NM_058612	cars-1	Cysteinyl Amino-acyl tRNA Synthetase	protein-coding
chrI	2627716	+	20	intron (NM_001306359, intron 1 of 6)	398	NM_001306359	171821	NM_058612	cars-1	Cysteinyl Amino-acyl tRNA Synthetase	protein-coding
chrI	2628071	+	27	promoter-TSS (NM_001306359)	43	NM_001306359	171821	NM_058612	cars-1	Cysteinyl Amino-acyl tRNA Synthetase	protein-coding
chrI	2630755	-	23	intron (NR_070389, intron 4 of 4)	2176	NM_058613	171821	NM_058612	cars-1	Cysteinyl Amino-acyl tRNA Synthetase	protein-coding
chrI	2631033	+	22	intron (NR_070389, intron 4 of 4)	-1956	NR_131365	24105057	NM_001306364	Y23H5A.8	hypothetical protein	protein-coding
chrI	2631659	-	21	intron (NR_070389, intron 4 of 4)	1330	NR_131365	24105057	NM_001306364	Y23H5A.8	hypothetical protein	protein-coding
chrI	2633489	+	31	promoter-TSS (NM_001306364)	500	NR_131365	24105057	NM_001306364	Y23H5A.8	hypothetical protein	protein-coding
chrI	2635462	+	24	TTS (NR_131365)	1066	NM_001306364	24105057	NM_001306364	Y23H5A.8	hypothetical protein	protein-coding
chrI	2635704	-	30	intron (NR_070389, intron 4 of 4)	-1308	NM_001306364	24105057	NM_001306364	Y23H5A.8	hypothetical protein	protein-coding
chrI	2636543	+	25	intron (NR_070389, intron 4 of 4)	-2108	NM_058616	185533	NM_058616	F40E3.3	hypothetical protein	protein-coding
chrI	2636656	+	26	intron (NR_070389, intron 4 of 4)	-1995	NM_058616	185533	NM_058616	F40E3.3	hypothetical protein	protein-coding
chrI	2636873	-	22	intron (NR_070389, intron 4 of 4)	1778	NM_058616	185533	NM_058616	F40E3.3	hypothetical protein	protein-coding
chrI	2643887	-	22	TTS (NM_058617)	1080	NR_101528	24104558	NR_101528	linc-23	ncRNA	ncRNA
chrI	2654771	+	20	intron (NR_070389, intron 3 of 4)	1154	NR_049985	13179568	NR_049985	F40E3.9	ncRNA	ncRNA
chrI	2660311	-	23	TTS (NR_050967)	-197	NR_050967	13184380	NR_050967	W09G10.7	ncRNA	ncRNA
chrI	2664770	-	33	intron (NR_070389, intron 3 of 4)	1616	NR_101529	24104520	NR_101529	F32B5.17	ncRNA	ncRNA
chrI	2675095	+	28	intron (NM_001306461, intron 7 of 9)	-2966	NR_049987	13179572	NR_049987	F32B5.12	ncRNA	ncRNA
chrI	2675341	+	23	exon (NM_058621, exon 8 of 11)	-2720	NR_049987	13179572	NR_049987	F32B5.12	ncRNA	ncRNA
chrI	2688810	-	20	promoter-TSS (NR_003382)	139	NR_003382	4926951	NR_003382	F32B5.9	ncRNA	ncRNA
chrI	2709471	-	26	promoter-TSS (NR_131370)	450	NR_131370	171832	NM_058627	lin-17	hypothetical protein	protein-coding
chrI	2709473	-	22	promoter-TSS (NR_131370)	448	NR_131370	171832	NM_058627	lin-17	hypothetical protein	protein-coding
chrI	2710278	+	31	intron (NM_001306438, intron 1 of 6)	323	NM_001306438	171832	NM_058627	lin-17	hypothetical protein	protein-coding
chrI	2710299	+	22	intron (NM_001306438, intron 1 of 6)	344	NM_001306438	171832	NM_058627	lin-17	hypothetical protein	protein-coding
chrI	2711476	+	32	intron (NM_001306438, intron 2 of 6)	1521	NM_001306438	171832	NM_058627	lin-17	hypothetical protein	protein-coding
chrI	2712612	-	27	intron (NM_001306438, intron 3 of 6)	-2657	NM_001306438	171832	NM_058627	lin-17	hypothetical protein	protein-coding
chrI	2713179	+	24	intron (NM_001306438, intron 3 of 6)	3224	NM_001306438	171832	NM_058627	lin-17	hypothetical protein	protein-coding
chrI	2713288	-	23	intron (NM_001306438, intron 3 of 6)	-3333	NM_001306438	171832	NM_058627	lin-17	hypothetical protein	protein-coding
chrI	2715689	-	24	intron (NM_058627, intron 8 of 8)	-3580	NM_001306448	171833	NM_058629	dnj-30	DNaJ domain (prokaryotic heat shock protein)	protein-coding
chrI	2724185	+	24	promoter-TSS (NM_001306441)	-49	NM_001306441	260184	NM_058630	Y71F9B.6	hypothetical protein	protein-coding
chrI	2727182	-	29	promoter-TSS (NM_058630)	-162	NM_058631	171834	NM_058631	snr-7	Probable small nuclear ribonucleoprotein G	protein-coding
chrI	2736304	+	24	promoter-TSS (NM_001306443)	-31	NM_001306443	171837	NM_058634	lron-11	eLRR (extracellular Leucine-Rich Repeat) ONly	protein-coding
chrI	2762025	+	30	TTS (NR_131376)	350	NM_001306447	171840	NM_170837	sop-3	Mediator of RNA polymerase II transcription subunit 1.1	protein-coding
chrI	2762409	+	20	promoter-TSS (NM_001306447)	-34	NM_001306447	171840	NM_170837	sop-3	Mediator of RNA polymerase II transcription subunit 1.1	protein-coding
chrI	2762670	-	24	promoter-TSS (NM_001306447)	295	NM_001306447	171840	NM_170837	sop-3	Mediator of RNA polymerase II transcription subunit 1.1	protein-coding
chrI	2762692	-	24	promoter-TSS (NM_001306447)	317	NM_001306447	171840	NM_170837	sop-3	Mediator of RNA polymerase II transcription subunit 1.1	protein-coding
chrI	2762749	-	32	promoter-TSS (NM_001306447)	374	NM_001306447	171840	NM_170837	sop-3	Mediator of RNA polymerase II transcription subunit 1.1	protein-coding
chrI	2763204	+	21	promoter-TSS (NM_001306447)	-829	NM_001306447	171840	NM_170837	sop-3	Mediator of RNA polymerase II transcription subunit 1.1	protein-coding
chrI	2775741	+	20	TTS (NM_058639)	343	NM_001026640	171840	NM_170837	sop-3	Mediator of RNA polymerase II transcription subunit 1.1	protein-coding
chrI	2784172	-	24	TTS (NM_058643)	-101	NM_058642	190592	NM_058642	Y71F9B.15	hypothetical protein	protein-coding
chrI	2799826	-	33	promoter-TSS (NM_001262314)	-20	NM_001262313	171844	NM_001262313	W03D8.2	Serine/threonine-protein phosphatase	protein-coding
chrI	2799964	+	24	promoter-TSS (NM_001262314)	-118	NM_001262313	171844	NM_001262313	W03D8.2	Serine/threonine-protein phosphatase	protein-coding
chrI	2815251	-	20	intron (NM_001262315, intron 28 of 28)	1235	NM_058650	171847	NM_058650	W03D8.5	Major sperm protein	protein-coding
chrI	2815736	-	23	promoter-TSS (NM_058650)	750	NM_058650	171847	NM_058650	W03D8.5	Major sperm protein	protein-coding
chrI	2815749	-	21	promoter-TSS (NM_058650)	737	NM_058650	171847	NM_058650	W03D8.5	Major sperm protein	protein-coding
chrI	2815962	+	22	promoter-TSS (NM_058650)	-524	NM_058650	171847	NM_058650	W03D8.5	Major sperm protein	protein-coding
chrI	2815972	-	31	promoter-TSS (NM_058650)	514	NM_058650	171847	NM_058650	W03D8.5	Major sperm protein	protein-coding
chrI	2815991	+	20	promoter-TSS (NM_058650)	-495	NM_058650	171847	NM_058650	W03D8.5	Major sperm protein	protein-coding
chrI	2816415	+	20	promoter-TSS (NM_058650)	-71	NM_058650	171847	NM_058650	W03D8.5	Major sperm protein	protein-coding
chrI	2827818	-	24	promoter-TSS (NR_101531)	743	NR_101531	24105008	NR_101531	W10C8.17	ncRNA	ncRNA
chrI	2860379	-	20	promoter-TSS (NM_001026504)	539	NM_001026504	3565719	NM_001026504	W10C8.6	hypothetical protein	protein-coding
chrI	2860396	-	29	promoter-TSS (NM_001026504)	556	NM_001026504	3565719	NM_001026504	W10C8.6	hypothetical protein	protein-coding
chrI	2879395	-	20	intron (NM_058663, intron 4 of 6)	-815	NM_058663	171855	NM_058663	Y71F9AL.8	hypothetical protein	protein-coding
chrI	2896873	-	29	exon (NM_058668, exon 4 of 6)	3158	NM_058665	171857	NM_058665	arx-1	Actin-related protein 3	protein-coding
chrI	2897500	+	28	intron (NM_058668, intron 3 of 5)	3303	NM_058668	171860	NM_058668	copa-1	Coatomer subunit alpha	protein-coding
chrI	2898988	+	23	intron (NM_058668, intron 2 of 5)	1815	NM_058668	171860	NM_058668	copa-1	Coatomer subunit alpha	protein-coding
chrI	2899016	-	32	intron (NM_058668, intron 2 of 5)	-1787	NM_058668	171860	NM_058668	copa-1	Coatomer subunit alpha	protein-coding
chrI	2899179	+	32	intron (NM_058668, intron 2 of 5)	1624	NM_058668	171860	NM_058668	copa-1	Coatomer subunit alpha	protein-coding
chrI	2899364	+	24	intron (NM_058668, intron 2 of 5)	1439	NM_058668	171860	NM_058668	copa-1	Coatomer subunit alpha	protein-coding
chrI	2900960	+	22	promoter-TSS (NM_058669)	-157	NM_058668	171860	NM_058668	copa-1	Coatomer subunit alpha	protein-coding
chrI	2906702	-	28	intron (NM_058670, intron 9 of 9)	-1469	NM_001313542	266823	NM_058671	parp-1	Poly Adp-Ribose (ADP-ribose) Polymerase related	protein-coding
chrI	2907767	-	27	TTS (NM_058671)	-404	NM_001313542	266823	NM_058671	parp-1	Poly Adp-Ribose (ADP-ribose) Polymerase related	protein-coding
chrI	2908317	+	23	promoter-TSS (NM_001313542)	-146	NM_001313542	266823	NM_058671	parp-1	Poly Adp-Ribose (ADP-ribose) Polymerase related	protein-coding
chrI	2916275	-	22	intron (NM_058673, intron 3 of 7)	-1097	NM_058673	171863	NM_058673	Y71F9AL.2	hypothetical protein	protein-coding
chrI	2916294	-	26	intron (NM_058673, intron 3 of 7)	-1116	NM_058673	171863	NM_058673	Y71F9AL.2	hypothetical protein	protein-coding
chrI	2921965	-	20	TTS (NR_050015)	-777	NR_050015	13179651	NR_050015	mir-4931	miscRNA	miscRNA
chrI	2921998	+	27	TTS (NR_050015)	810	NR_050015	13179651	NR_050015	mir-4931	miscRNA	miscRNA
chrI	2943325	-	20	intron (NM_001026635, intron 11 of 13)	1744	NM_001129080	6418614	NM_001129080	Y71F9AM.8	hypothetical protein	protein-coding
chrI	2948941	-	24	intron (NR_070389, intron 2 of 4)	7360	NM_001129080	6418614	NM_001129080	Y71F9AM.8	hypothetical protein	protein-coding
chrI	2954730	-	26	intron (NM_001026638, intron 5 of 12)	-3139	NM_001026638	171868	NM_001026638	bam-2	hypothetical protein	protein-coding
chrI	2955098	+	22	intron (NM_001026638, intron 4 of 12)	2771	NM_001026638	171868	NM_001026638	bam-2	hypothetical protein	protein-coding
chrI	2957464	+	22	intron (NM_001026638, intron 1 of 12)	405	NM_001026638	171868	NM_001026638	bam-2	hypothetical protein	protein-coding
chrI	2957498	+	22	intron (NM_001026638, intron 1 of 12)	371	NM_001026638	171868	NM_001026638	bam-2	hypothetical protein	protein-coding
chrI	2957529	+	21	intron (NM_001026638, intron 1 of 12)	340	NM_001026638	171868	NM_001026638	bam-2	hypothetical protein	protein-coding
chrI	2957564	+	26	intron (NM_001026638, intron 1 of 12)	305	NM_001026638	171868	NM_001026638	bam-2	hypothetical protein	protein-coding
chrI	2969233	-	23	Intergenic	1491	NR_050017	13179660	NR_050017	Y71F9AR.9	ncRNA	ncRNA
chrI	2996520	+	21	promoter-TSS (NM_058683)	8	NM_058683	171870	NM_058683	dnj-28	DNaJ domain (prokaryotic heat shock protein)	protein-coding
chrI	2998101	+	31	intron (NM_058683, intron 3 of 4)	1589	NM_058683	171870	NM_058683	dnj-28	DNaJ domain (prokaryotic heat shock protein)	protein-coding
chrI	2999659	-	30	intron (NM_058683, intron 4 of 4)	-3147	NM_058683	171870	NM_058683	dnj-28	DNaJ domain (prokaryotic heat shock protein)	protein-coding
chrI	2999757	+	24	intron (NM_058683, intron 4 of 4)	3082	NM_058684	266824	NM_058684	nduf-5	NADH Ubiquinone oxidoreductase Fe-S protein	protein-coding
chrI	3008014	-	29	intron (NM_058686, intron 5 of 6)	2481	NR_050021	13179671	NR_050021	Y54E10BL.8	ncRNA	ncRNA
chrI	3008668	+	23	intron (NM_058686, intron 5 of 6)	-1827	NR_050021	13179671	NR_050021	Y54E10BL.8	ncRNA	ncRNA
chrI	3009057	+	22	intron (NM_058686, intron 3 of 6)	-1438	NR_050021	13179671	NR_050021	Y54E10BL.8	ncRNA	ncRNA
chrI	3009115	-	22	intron (NM_058686, intron 3 of 6)	1380	NR_050021	13179671	NR_050021	Y54E10BL.8	ncRNA	ncRNA
chrI	3009350	+	25	intron (NM_058686, intron 3 of 6)	-1145	NR_050021	13179671	NR_050021	Y54E10BL.8	ncRNA	ncRNA
chrI	3012941	-	28	TTS (NM_058688)	-506	NM_058686	171872	NM_058686	mek-2	Dual specificity mitogen-activated protein kinase kinase mek-2	protein-coding
chrI	3017451	-	21	intron (NM_058689, intron 1 of 3)	-1704	NM_058689	171874	NM_058689	Y54E10BR.4	hypothetical protein	protein-coding
chrI	3029665	+	22	intron (NM_058691, intron 2 of 2)	1429	NM_058691	171876	NM_058691	Y54E10BR.5	Signal peptidase complex catalytic subunit SEC11	protein-coding
chrI	3029821	+	20	intron (NM_058691, intron 2 of 2)	1273	NM_058691	171876	NM_058691	Y54E10BR.5	Signal peptidase complex catalytic subunit SEC11	protein-coding
chrI	3030349	-	21	TTS (NM_058692)	-745	NM_058691	171876	NM_058691	Y54E10BR.5	Signal peptidase complex catalytic subunit SEC11	protein-coding
chrI	3035774	+	27	intron (NM_058694, intron 11 of 11)	2766	NM_058693	171878	NM_058693	Y54E10BR.2	hypothetical protein	protein-coding
chrI	3035845	+	24	intron (NM_058694, intron 11 of 11)	2837	NM_058693	171878	NM_058693	Y54E10BR.2	hypothetical protein	protein-coding
chrI	3060980	+	21	intron (NM_001262367, intron 4 of 12)	1664	NM_001262367	171881	NM_001262367	Y54E10BR.1	hypothetical protein	protein-coding
chrI	3075825	+	22	intron (NM_170840, intron 6 of 8)	-5683	NM_058698	171882	NM_058698	arx-7	Actin-related protein 2/3 complex subunit 5	protein-coding
chrI	3079658	+	28	intron (NM_170839, intron 4 of 7)	5181	NM_171834	3565638	NM_170839	M01B12.4	hypothetical protein	protein-coding
chrI	3107310	+	30	intron (NM_001025871, intron 2 of 7)	2277	NR_101533	24104304	NR_101533	C45E1.10	ncRNA	ncRNA
chrI	3107804	+	26	intron (NM_001025871, intron 3 of 7)	2771	NR_101533	24104304	NR_101533	C45E1.10	ncRNA	ncRNA
chrI	3111869	+	20	Intergenic	-1195	NM_001262377	13179689	NM_001262377	C45E1.5	hypothetical protein	protein-coding
chrI	3121237	-	21	promoter-TSS (NR_101534)	776	NR_101534	24104744	NR_101534	linc-167	ncRNA	ncRNA
chrI	3122557	+	25	intron (NR_101534, intron 1 of 1)	544	NR_101534	24104744	NR_101534	linc-167	ncRNA	ncRNA
chrI	3162716	+	27	promoter-TSS (NM_058714)	-102	NM_058713	171889	NM_058713	mrpl-17	Mitochondrial Ribosomal Protein, Large	protein-coding
chrI	3162741	-	25	promoter-TSS (NM_058714)	77	NM_058713	171889	NM_058713	mrpl-17	Mitochondrial Ribosomal Protein, Large	protein-coding
chrI	3163069	+	21	promoter-TSS (NM_058714)	251	NM_058713	171889	NM_058713	mrpl-17	Mitochondrial Ribosomal Protein, Large	protein-coding
chrI	3163217	+	20	promoter-TSS (NM_058714)	399	NM_058713	171889	NM_058713	mrpl-17	Mitochondrial Ribosomal Protein, Large	protein-coding
chrI	3165464	-	23	intron (NM_058714, intron 3 of 4)	-1770	NM_058714	171890	NM_058714	Y54E10A.6	hypothetical protein	protein-coding
chrI	3165807	-	20	intron (NM_058714, intron 3 of 4)	-2113	NM_058714	171890	NM_058714	Y54E10A.6	hypothetical protein	protein-coding
chrI	3166001	+	27	intron (NM_058714, intron 3 of 4)	-2213	NM_058715	171891	NM_058715	dnc-6	Dynactin subunit 6	protein-coding
chrI	3166094	+	21	intron (NM_058714, intron 3 of 4)	-2120	NM_058715	171891	NM_058715	dnc-6	Dynactin subunit 6	protein-coding
chrI	3168911	-	24	intron (NM_058715, intron 1 of 3)	-697	NM_058715	171891	NM_058715	dnc-6	Dynactin subunit 6	protein-coding
chrI	3199850	+	26	intron (NM_058720, intron 4 of 5)	-1017	NM_058719	171894	NM_058719	Y54E10A.12	hypothetical protein	protein-coding
chrI	3206655	-	21	promoter-TSS (NM_058721)	151	NM_058721	190261	NM_058721	Y54E10A.17	hypothetical protein	protein-coding
chrI	3207164	+	21	intron (NM_058721, intron 1 of 4)	358	NM_058721	190261	NM_058721	Y54E10A.17	hypothetical protein	protein-coding
chrI	3208292	+	28	intron (NM_058721, intron 3 of 4)	1486	NM_058721	190261	NM_058721	Y54E10A.17	hypothetical protein	protein-coding
chrI	3224050	-	25	intron (NM_001047242, intron 3 of 3)	1098	NM_058724	190260	NM_058724	rom-5	RhOMboid (Drosophila) related	protein-coding
chrI	3224125	-	28	intron (NM_001047242, intron 3 of 3)	1173	NM_058724	190260	NM_058724	rom-5	RhOMboid (Drosophila) related	protein-coding
chrI	3224926	-	20	exon (NM_001047242, exon 3 of 4)	1974	NM_058724	190260	NM_058724	rom-5	RhOMboid (Drosophila) related	protein-coding
chrI	3245583	+	20	promoter-TSS (NR_050026)	480	NM_058728	171898	NM_058728	mab-31	hypothetical protein	protein-coding
chrI	3246103	+	27	promoter-TSS (NM_058728)	-40	NM_058728	171898	NM_058728	mab-31	hypothetical protein	protein-coding
chrI	3254031	+	23	intron (NM_058727, intron 12 of 14)	4152	NR_050755	13183052	NR_050755	Y105E8A.48	ncRNA	ncRNA
chrI	3254127	-	24	intron (NM_058727, intron 12 of 14)	-4248	NR_050755	13183052	NR_050755	Y105E8A.48	ncRNA	ncRNA
chrI	3260573	-	22	TTS (NR_050035)	-143	NR_050035	13179724	NR_050035	Y54E10A.23	ncRNA	ncRNA
chrI	3266238	+	30	promoter-TSS (NM_058733)	-382	NM_058732	171900	NM_058731	zip-4	bZIP transcription factor family	protein-coding
chrI	3351420	+	20	intron (NR_050754, intron 1 of 2)	-1045	NM_058746	189218	NM_058746	W05F2.7	hypothetical protein	protein-coding
chrI	3354503	+	21	intron (NM_058746, intron 6 of 23)	2038	NM_058746	189218	NM_058746	W05F2.7	hypothetical protein	protein-coding
chrI	3354507	+	29	intron (NM_058746, intron 6 of 23)	2042	NM_058746	189218	NM_058746	W05F2.7	hypothetical protein	protein-coding
chrI	3363828	+	29	TTS (NM_001037893)	971	NM_001313516	13179739	NM_001262424	W05F2.8	hypothetical protein	protein-coding
chrI	3363921	+	29	TTS (NM_001037893)	1064	NM_001313516	13179739	NM_001262424	W05F2.8	hypothetical protein	protein-coding
chrI	3363965	+	38	TTS (NM_001037893)	1108	NM_001313516	13179739	NM_001262424	W05F2.8	hypothetical protein	protein-coding
chrI	3372774	+	24	intron (NR_050754, intron 1 of 2)	2007	NM_001313515	171909	NM_058750	W05F2.6	hypothetical protein	protein-coding
chrI	3383000	-	23	intron (NM_001262429, intron 1 of 10)	-215	NM_001262429	3896724	NM_001037894	W05F2.4	hypothetical protein	protein-coding
chrI	3395157	-	25	intron (NM_001262433, intron 19 of 32)	-7656	NM_001262433	3896724	NM_001037894	W05F2.4	hypothetical protein	protein-coding
chrI	3401161	+	29	intron (NM_001262433, intron 6 of 32)	1652	NM_001262433	3896724	NM_001037894	W05F2.4	hypothetical protein	protein-coding
chrI	3424890	+	28	TTS (NM_001047209)	1005	NM_001047209	186951	NM_001026364	K03E5.2	hypothetical protein	protein-coding
chrI	3425604	+	22	intron (NR_050754, intron 1 of 2)	-1626	NM_058758	186950	NM_058758	neto-1	NETO (NEuropilin and TOlloid-like) homolog	protein-coding
chrI	3425623	+	25	intron (NR_050754, intron 1 of 2)	-1607	NM_058758	186950	NM_058758	neto-1	NETO (NEuropilin and TOlloid-like) homolog	protein-coding
chrI	3425638	+	20	intron (NR_050754, intron 1 of 2)	-1592	NM_058758	186950	NM_058758	neto-1	NETO (NEuropilin and TOlloid-like) homolog	protein-coding
chrI	3432101	-	35	intron (NM_058758, intron 8 of 9)	-4871	NM_058758	186950	NM_058758	neto-1	NETO (NEuropilin and TOlloid-like) homolog	protein-coding
chrI	3432133	-	29	intron (NM_058758, intron 8 of 9)	-4903	NM_058758	186950	NM_058758	neto-1	NETO (NEuropilin and TOlloid-like) homolog	protein-coding
chrI	3438637	+	27	promoter-TSS (NM_058760)	-102	NM_058759	171912	NM_058759	2016-09-01	SEParase	protein-coding
chrI	3438698	-	23	promoter-TSS (NM_058760)	163	NM_058759	171912	NM_058759	2016-09-01	SEParase	protein-coding
chrI	3438832	-	25	promoter-TSS (NM_058760)	278	NM_058760	171913	NM_058760	tag-63	hypothetical protein	protein-coding
chrI	3438870	-	22	promoter-TSS (NM_058760)	240	NM_058760	171913	NM_058760	tag-63	hypothetical protein	protein-coding
chrI	3441342	-	36	intron (NM_058761, intron 2 of 6)	-848	NM_058761	189993	NM_058761	Y47G6A.13	hypothetical protein	protein-coding
chrI	3441343	-	26	intron (NM_058761, intron 2 of 6)	-847	NM_058761	189993	NM_058761	Y47G6A.13	hypothetical protein	protein-coding
chrI	3441391	-	24	intron (NM_058761, intron 2 of 6)	-799	NM_058761	189993	NM_058761	Y47G6A.13	hypothetical protein	protein-coding
chrI	3441446	+	29	intron (NM_058761, intron 2 of 6)	744	NM_058761	189993	NM_058761	Y47G6A.13	hypothetical protein	protein-coding
chrI	3454712	+	24	intron (NM_058762, intron 3 of 7)	5383	NM_058762	171914	NM_058762	msh-6	MSH (MutS Homolog) family	protein-coding
chrI	3456080	-	27	intron (NM_058762, intron 4 of 7)	-6751	NM_058762	171914	NM_058762	msh-6	MSH (MutS Homolog) family	protein-coding
chrI	3457001	-	21	intron (NM_058762, intron 4 of 7)	-7672	NM_058762	171914	NM_058762	msh-6	MSH (MutS Homolog) family	protein-coding
chrI	3460027	+	22	intron (NM_058762, intron 6 of 7)	6263	NM_058763	189994	NM_058763	Y47G6A.14	hypothetical protein	protein-coding
chrI	3460731	+	25	exon (NM_058762, exon 7 of 8)	5559	NM_058763	189994	NM_058763	Y47G6A.14	hypothetical protein	protein-coding
chrI	3463852	+	23	intron (NM_058763, intron 9 of 12)	2438	NM_058763	189994	NM_058763	Y47G6A.14	hypothetical protein	protein-coding
chrI	3463939	-	34	intron (NM_058763, intron 9 of 12)	-2351	NM_058763	189994	NM_058763	Y47G6A.14	hypothetical protein	protein-coding
chrI	3474839	-	22	intron (NM_001026590, intron 1 of 3)	-1454	NM_001026590	189995	NM_001026590	Y47G6A.15	hypothetical protein	protein-coding
chrI	3483732	+	25	intron (NM_058767, intron 2 of 3)	1700	NM_058767	171917	NM_058767	crn-1	Flap endonuclease 1	protein-coding
chrI	3484826	+	27	TTS (NM_058767)	2794	NM_058767	171917	NM_058767	crn-1	Flap endonuclease 1	protein-coding
chrI	3495197	-	23	TTS (NR_051949)	-117	NR_051949	13188151	NR_051949	2RSSE.6	ncRNA	ncRNA
chrI	3508651	+	28	TTS (NM_001026598)	4011	NM_058771	171919	NM_058771	Y47G6A.18	hypothetical protein	protein-coding
chrI	3509688	-	27	TTS (NM_058771)	-2974	NM_058771	171919	NM_058771	Y47G6A.18	hypothetical protein	protein-coding
chrI	3509946	-	35	intron (NM_058771, intron 3 of 3)	-2716	NM_058771	171919	NM_058771	Y47G6A.18	hypothetical protein	protein-coding
chrI	3510158	+	27	intron (NM_058771, intron 3 of 3)	2504	NM_058771	171919	NM_058771	Y47G6A.18	hypothetical protein	protein-coding
chrI	3510193	+	21	intron (NM_058771, intron 3 of 3)	2469	NM_058771	171919	NM_058771	Y47G6A.18	hypothetical protein	protein-coding
chrI	3530616	-	27	promoter-TSS (NM_001129067)	657	NM_001026591	171921	NM_001026591	Y47G6A.19	hypothetical protein	protein-coding
chrI	3539152	-	24	TTS (NM_058775)	-4343	NM_182006	189992	NM_058774	Y47G6A.5	Tyrosine-protein kinase	protein-coding
chrI	3539227	-	23	TTS (NM_058775)	-4418	NM_182006	189992	NM_058774	Y47G6A.5	Tyrosine-protein kinase	protein-coding
chrI	3547839	+	26	promoter-TSS (NM_058776)	708	NM_058777	171923	NM_058777	rde-10	hypothetical protein	protein-coding
chrI	3548207	+	31	intron (NM_058777, intron 4 of 10)	1076	NM_058777	171923	NM_058777	rde-10	hypothetical protein	protein-coding
chrI	3550890	+	24	intron (NM_058777, intron 7 of 10)	2482	NR_101642	24105204	NR_101642	Y6B3B.15	ncRNA	ncRNA
chrI	3551063	+	22	TTS (NM_001026593)	2309	NR_101642	24105204	NR_101642	Y6B3B.15	ncRNA	ncRNA
chrI	3559862	+	20	promoter-TSS (NM_001026593)	-63	NM_001026593	171924	NM_001026593	Y47G6A.21	hypothetical protein	protein-coding
chrI	3577760	-	26	intron (NM_001313535, intron 22 of 30)	-3673	NR_050754	13183051	NR_050754	Y105E8A.45	ncRNA	ncRNA
chrI	3578543	-	30	intron (NM_001313535, intron 22 of 30)	-2890	NR_050754	13183051	NR_050754	Y105E8A.45	ncRNA	ncRNA
chrI	3580035	-	20	intron (NM_001313535, intron 21 of 30)	-1398	NR_050754	13183051	NR_050754	Y105E8A.45	ncRNA	ncRNA
chrI	3580912	+	30	intron (NM_001313537, intron 19 of 30)	521	NR_050754	13183051	NR_050754	Y105E8A.45	ncRNA	ncRNA
chrI	3580932	+	22	intron (NM_001313537, intron 19 of 30)	501	NR_050754	13183051	NR_050754	Y105E8A.45	ncRNA	ncRNA
chrI	3604944	+	24	TTS (NM_001129068)	753	NM_058783	171927	NM_058783	mis-12	human/fission yeast MIS (MInichromosome Stability) homolog	protein-coding
chrI	3605104	-	26	TTS (NM_001026596)	-593	NM_058783	171927	NM_058783	mis-12	human/fission yeast MIS (MInichromosome Stability) homolog	protein-coding
chrI	3610812	+	30	intron (NM_058785, intron 4 of 5)	-1133	NM_058786	171930	NM_058786	inx-21	Innexin	protein-coding
chrI	3610920	-	29	intron (NM_058785, intron 4 of 5)	1025	NM_058786	171930	NM_058786	inx-21	Innexin	protein-coding
chrI	3622864	-	27	intron (NM_001026597, intron 2 of 3)	-2279	NM_001026597	3564928	NM_001026597	Y47G6A.32	hypothetical protein	protein-coding
chrI	3651254	-	21	TTS (NM_058793)	-1348	NM_058793	189050	NM_058793	col-50	COLlagen	protein-coding
chrI	3684735	-	31	promoter-TSS (NM_058799)	70	NM_058799	171936	NM_058799	D1037.1	hypothetical protein	protein-coding
chrI	3688818	-	29	intron (NM_058799, intron 9 of 10)	-4013	NM_058799	171936	NM_058799	D1037.1	hypothetical protein	protein-coding
chrI	3695635	-	38	intron (NM_058801, intron 5 of 7)	1618	NM_058800	171937	NM_058800	ipla-4	Intracelllar PhosphoLipase A family	protein-coding
chrI	3715469	+	20	intron (NM_058805, intron 6 of 7)	3293	NM_058804	184755	NM_058804	F21A9.1	hypothetical protein	protein-coding
chrI	3727805	-	26	intron (NM_058806, intron 1 of 7)	-690	NM_058806	171941	NM_058806	glh-4	ATP-dependent RNA helicase glh-4	protein-coding
chrI	3736045	+	22	intron (NM_182024, intron 4 of 6)	1408	NM_182024	171942	NM_058808	larp-5	LARP (RNA binding La related protein) homolog	protein-coding
chrI	3737073	-	22	intron (NM_182024, intron 1 of 6)	-380	NM_182024	171942	NM_058808	larp-5	LARP (RNA binding La related protein) homolog	protein-coding
chrI	3759996	+	22	Intergenic	-1002	NM_058812	171944	NM_058812	inx-12	Innexin-12	protein-coding
chrI	3794617	+	26	TTS (NM_058821)	-1552	NM_058822	183123	NM_058822	C32E8.1	hypothetical protein	protein-coding
chrI	3806272	+	23	promoter-TSS (NM_058828)	-565	NM_058828	171952	NM_058826	unc-11	Phosphatidylinositol-binding clathrin assembly protein unc-11	protein-coding
chrI	3811271	+	22	intron (NM_058830, intron 11 of 16)	5528	NM_058830	171953	NM_058830	ubr-1	E3 ubiquitin-protein ligase ubr-1	protein-coding
chrI	3811281	+	23	intron (NM_058830, intron 11 of 16)	5518	NM_058830	171953	NM_058830	ubr-1	E3 ubiquitin-protein ligase ubr-1	protein-coding
chrI	3811869	+	20	intron (NM_058830, intron 9 of 16)	4930	NM_058830	171953	NM_058830	ubr-1	E3 ubiquitin-protein ligase ubr-1	protein-coding
chrI	3819926	-	22	intron (NM_058831, intron 3 of 5)	-1844	NM_058831	171954	NM_058831	npp-11	Nuclear Pore complex Protein	protein-coding
chrI	3827707	+	27	promoter-TSS (NM_001026317)	467	NM_058833	171957	NM_058833	F53F10.3	Probable mitochondrial pyruvate carrier 2	protein-coding
chrI	3828686	+	47	promoter-TSS (NR_000060)	-160	NR_000060	259371	NR_000060	F53F10.6	ncRNA	ncRNA
chrI	3839433	+	26	promoter-TSS (NM_058836)	1	NM_058836	171960	NM_058836	gsp-4	Serine/threonine-protein phosphatase	protein-coding
chrI	3849603	-	20	Intergenic	4253	NM_058840	171962	NM_058840	T03F1.11	hypothetical protein	protein-coding
chrI	3865971	+	27	promoter-TSS (NM_058843)	-31	NM_058843	171964	NM_058843	hcp-4	HoloCentric chromosome binding Protein	protein-coding
chrI	3867906	+	26	intron (NM_058844, intron 2 of 3)	351	NM_058844	171965	NM_058844	pgk-1	Probable phosphoglycerate kinase	protein-coding
chrI	3874222	-	21	promoter-TSS (NM_058847)	152	NM_058847	171968	NM_058847	uba-5	Ubiquitin-like modifier-activating enzyme 5	protein-coding
chrI	3878477	-	21	intron (NM_058849, intron 4 of 6)	-1408	NM_058849	171970	NM_058849	C50F2.3	hypothetical protein	protein-coding
chrI	3881718	+	21	promoter-TSS (NM_058850)	-118	NM_058850	171972	NM_058850	C50F2.2	hypothetical protein	protein-coding
chrI	3881747	+	21	promoter-TSS (NM_058850)	-89	NM_058850	171972	NM_058850	C50F2.2	hypothetical protein	protein-coding
chrI	3882023	+	23	exon (NM_058850, exon 1 of 6)	187	NM_058850	171972	NM_058850	C50F2.2	hypothetical protein	protein-coding
chrI	3882064	-	21	intron (NM_058850, intron 1 of 5)	-228	NM_058850	171972	NM_058850	C50F2.2	hypothetical protein	protein-coding
chrI	3882097	+	27	intron (NM_058850, intron 1 of 5)	261	NM_058850	171972	NM_058850	C50F2.2	hypothetical protein	protein-coding
chrI	3882233	+	29	intron (NM_058850, intron 2 of 5)	397	NM_058850	171972	NM_058850	C50F2.2	hypothetical protein	protein-coding
chrI	3882241	+	20	intron (NM_058850, intron 2 of 5)	405	NM_058850	171972	NM_058850	C50F2.2	hypothetical protein	protein-coding
chrI	3889056	+	34	TTS (NM_058853)	-1973	NM_058852	266827	NM_058852	abf-1	Antibacterial factor-related peptide 1	protein-coding
chrI	3898424	-	20	intron (NM_058856, intron 3 of 3)	-923	NM_058857	171974	NM_058856	fkb-5	Peptidyl-prolyl cis-trans isomerase	protein-coding
chrI	3898426	-	33	intron (NM_058856, intron 3 of 3)	-921	NM_058857	171974	NM_058856	fkb-5	Peptidyl-prolyl cis-trans isomerase	protein-coding
chrI	3905862	-	23	promoter-TSS (NM_058859)	659	NM_058859	183676	NM_058859	magu-3	MAGUK family	protein-coding
chrI	3910997	-	23	promoter-TSS (NM_058861)	457	NM_058861	171976	NM_058861	mrrf-1	Ribosome-recycling factor, mitochondrial	protein-coding
chrI	3916121	+	20	promoter-TSS (NM_058862)	54	NR_002609	188655	NR_002609	T20F5.1	ncRNA	ncRNA
chrI	3916164	+	20	promoter-TSS (NM_058862)	97	NR_002609	188655	NR_002609	T20F5.1	ncRNA	ncRNA
chrI	3916361	+	24	TTS (NR_002609)	294	NR_002609	188655	NR_002609	T20F5.1	ncRNA	ncRNA
chrI	3918150	+	23	intron (NM_058864, intron 3 of 3)	2025	NM_058864	188656	NM_058864	T20F5.5	hypothetical protein	protein-coding
chrI	3921258	-	24	exon (NM_058865, exon 8 of 9)	1083	NM_058864	188656	NM_058864	T20F5.5	hypothetical protein	protein-coding
chrI	3943885	-	20	intron (NM_058869, intron 12 of 19)	-10060	NM_058869	171981	NM_058869	lrp-2	Low-density lipoprotein RecePtor related	protein-coding
chrI	3950508	-	20	exon (NM_058869, exon 6 of 20)	-3437	NM_058869	171981	NM_058869	lrp-2	Low-density lipoprotein RecePtor related	protein-coding
chrI	3952293	-	24	intron (NM_058869, intron 5 of 19)	-1652	NM_058869	171981	NM_058869	lrp-2	Low-density lipoprotein RecePtor related	protein-coding
chrI	3953290	+	24	intron (NM_058869, intron 2 of 19)	655	NM_058869	171981	NM_058869	lrp-2	Low-density lipoprotein RecePtor related	protein-coding
chrI	3953481	+	23	intron (NM_058869, intron 1 of 19)	464	NM_058869	171981	NM_058869	lrp-2	Low-density lipoprotein RecePtor related	protein-coding
chrI	3976002	+	21	promoter-TSS (NM_058873).2	-300	NM_001026256	185084	NM_001026255	F28H1.4	hypothetical protein	protein-coding
chrI	3994313	-	25	Intergenic	1427	NM_058882	171987	NM_058882	F28H1.1	hypothetical protein	protein-coding
chrI	4022819	-	20	intron (NM_001262588, intron 13 of 23)	2526	NM_001026327	171988	NM_001026325	unc-73	hypothetical protein	protein-coding
chrI	4053343	-	23	intron (NM_001025813, intron 17 of 33)	-4616	NR_050051	13179888	NR_050051	21ur-14824	ncRNA	ncRNA
chrI	4053829	+	21	intron (NM_001025817, intron 18 of 31)	4130	NR_050051	13179888	NR_050051	21ur-14824	ncRNA	ncRNA
chrI	4053930	-	37	intron (NM_001025817, intron 18 of 31)	-4029	NR_050051	13179888	NR_050051	21ur-14824	ncRNA	ncRNA
chrI	4053951	-	21	intron (NM_001025817, intron 18 of 31)	-4008	NR_050051	13179888	NR_050051	21ur-14824	ncRNA	ncRNA
chrI	4054213	-	23	intron (NM_001025817, intron 18 of 31)	-3746	NR_050051	13179888	NR_050051	21ur-14824	ncRNA	ncRNA
chrI	4079200	-	25	TTS (NR_101546)	-294	NR_101546	24104241	NR_101546	C24G7.6	ncRNA	ncRNA
chrI	4116388	-	28	promoter-TSS (NM_058897)	465	NM_058897	186795	NM_058897	H31G24.3	hypothetical protein	protein-coding
chrI	4130276	-	21	intron (NM_058900, intron 3 of 3)	-1918	NM_058900	171995	NM_058900	let-504	hypothetical protein	protein-coding
chrI	4131843	-	21	promoter-TSS (NM_058901)	-351	NM_058900	171995	NM_058900	let-504	hypothetical protein	protein-coding
chrI	4131977	-	23	promoter-TSS (NM_058901)	-217	NM_058900	171995	NM_058900	let-504	hypothetical protein	protein-coding
chrI	4132226	-	33	promoter-TSS (NM_058901)	32	NM_058900	171995	NM_058900	let-504	hypothetical protein	protein-coding
chrI	4138982	+	25	promoter-TSS (NM_058903)	-35	NM_058903	171997	NM_058903	akir-1	AKIRin (conserved nuclear protein family) homolog	protein-coding
chrI	4139932	+	28	promoter-TSS (NM_058904)	372	NM_001128967	171998	NM_058904	E01A2.1	hypothetical protein	protein-coding
chrI	4140001	+	20	promoter-TSS (NM_058904)	441	NM_001128967	171998	NM_058904	E01A2.1	hypothetical protein	protein-coding
chrI	4153058	-	23	Intergenic	1310	NM_058909	187842	NM_058909	R12E2.6	hypothetical protein	protein-coding
chrI	4159770	+	26	intron (NM_058912, intron 2 of 4)	-1070	NM_058911	172003	NM_058911	R12E2.8	hypothetical protein	protein-coding
chrI	4160175	+	23	intron (NM_058912, intron 2 of 4)	937	NM_058912	172004	NM_058912	inx-15	Innexin	protein-coding
chrI	4161399	-	26	promoter-TSS (NM_058913)	287	NM_058912	172004	NM_058912	inx-15	Innexin	protein-coding
chrI	4163767	+	36	intron (NM_058913, intron 3 of 4)	-1370	NM_001026421	172006	NM_058914	inx-17	Innexin-17	protein-coding
chrI	4171974	+	29	promoter-TSS (NM_058915)	-234	NR_002608	3565743	NR_002608	sls-2.4	ncRNA	ncRNA
chrI	4175187	+	22	promoter-TSS (NM_058918)	-138	NM_058918	172009	NM_058918	rpn-8	proteasome Regulatory Particle, Non-ATPase-like	protein-coding
chrI	4182461	+	27	TTS (NM_058920)	238	NM_058921	172012	NM_058921	R12E2.1	hypothetical protein	protein-coding
chrI	4190134	-	26	promoter-TSS (NM_058923)	26	NR_131381	266829	NM_058923	cas-2	Adenylyl cyclase-associated protein	protein-coding
chrI	4196820	-	28	intron (NM_058924, intron 6 of 8)	-3570	NM_058924	172015	NM_058924	C18E3.5	hypothetical protein	protein-coding
chrI	4196884	-	25	intron (NM_058924, intron 6 of 8)	-3634	NM_058924	172015	NM_058924	C18E3.5	hypothetical protein	protein-coding
chrI	4197428	+	33	intron (NM_058924, intron 8 of 8)	4178	NM_058924	172015	NM_058924	C18E3.5	hypothetical protein	protein-coding
chrI	4197755	+	27	intron (NM_058924, intron 8 of 8)	4505	NM_058924	172015	NM_058924	C18E3.5	hypothetical protein	protein-coding
chrI	4205580	+	26	intron (NM_058926, intron 6 of 9)	2118	NM_058926	172016	NM_058926	C18E3.3	hypothetical protein	protein-coding
chrI	4206935	+	35	intron (NM_058926, intron 7 of 9)	3407	NM_058927	172017	NM_058927	hop-1	Presenilin hop-1	protein-coding
chrI	4210947	-	23	promoter-TSS (NM_058928)	52	NM_058928	172018	NM_058928	swsn-2.2	SWI/SNF nucleosome remodeling complex component	protein-coding
chrI	4228597	+	21	Intergenic	-1319	NM_058933	172021	NM_058931	nab-1	NeurABin	protein-coding
chrI	4229297	-	22	promoter-TSS (NM_058933)	619	NM_058933	172021	NM_058931	nab-1	NeurABin	protein-coding
chrI	4247985	-	24	promoter-TSS (NM_058936)	-223	NM_058937	172024	NM_058937	tufm-2	TU elongation Factor (EF-Tu), Mitochondrial	protein-coding
chrI	4247995	-	21	promoter-TSS (NM_058936)	-233	NM_058937	172024	NM_058937	tufm-2	TU elongation Factor (EF-Tu), Mitochondrial	protein-coding
chrI	4289216	+	24	Intergenic	-5809	NR_101548	24105112	NR_101548	linc-85	ncRNA	ncRNA
chrI	4289332	-	24	Intergenic	5693	NR_101548	24105112	NR_101548	linc-85	ncRNA	ncRNA
chrI	4289434	+	26	Intergenic	-5591	NR_101548	24105112	NR_101548	linc-85	ncRNA	ncRNA
chrI	4289707	-	33	Intergenic	5318	NR_101548	24105112	NR_101548	linc-85	ncRNA	ncRNA
chrI	4289709	-	25	Intergenic	5316	NR_101548	24105112	NR_101548	linc-85	ncRNA	ncRNA
chrI	4289801	-	27	Intergenic	5224	NR_101548	24105112	NR_101548	linc-85	ncRNA	ncRNA
chrI	4290653	+	22	Intergenic	-4372	NR_101548	24105112	NR_101548	linc-85	ncRNA	ncRNA
chrI	4291310	+	48	Intergenic	-3715	NR_101548	24105112	NR_101548	linc-85	ncRNA	ncRNA
chrI	4291396	-	40	Intergenic	3629	NR_101548	24105112	NR_101548	linc-85	ncRNA	ncRNA
chrI	4291404	+	37	Intergenic	-3621	NR_101548	24105112	NR_101548	linc-85	ncRNA	ncRNA
chrI	4291498	+	27	Intergenic	-3527	NR_101548	24105112	NR_101548	linc-85	ncRNA	ncRNA
chrI	4291686	+	41	Intergenic	-3339	NR_101548	24105112	NR_101548	linc-85	ncRNA	ncRNA
chrI	4291772	-	47	Intergenic	3253	NR_101548	24105112	NR_101548	linc-85	ncRNA	ncRNA
chrI	4291780	+	33	Intergenic	-3245	NR_101548	24105112	NR_101548	linc-85	ncRNA	ncRNA
chrI	4291866	-	37	Intergenic	3159	NR_101548	24105112	NR_101548	linc-85	ncRNA	ncRNA
chrI	4291874	+	21	Intergenic	-3151	NR_101548	24105112	NR_101548	linc-85	ncRNA	ncRNA
chrI	4291968	+	40	Intergenic	-3057	NR_101548	24105112	NR_101548	linc-85	ncRNA	ncRNA
chrI	4292062	+	40	Intergenic	-2963	NR_101548	24105112	NR_101548	linc-85	ncRNA	ncRNA
chrI	4292156	+	47	Intergenic	-2869	NR_101548	24105112	NR_101548	linc-85	ncRNA	ncRNA
chrI	4292250	+	57	Intergenic	-2775	NR_101548	24105112	NR_101548	linc-85	ncRNA	ncRNA
chrI	4292344	+	41	Intergenic	-2681	NR_101548	24105112	NR_101548	linc-85	ncRNA	ncRNA
chrI	4292364	+	21	Intergenic	-2661	NR_101548	24105112	NR_101548	linc-85	ncRNA	ncRNA
chrI	4292814	+	31	Intergenic	-2211	NR_101548	24105112	NR_101548	linc-85	ncRNA	ncRNA
chrI	4340070	+	23	TTS (NR_050068).4	1124	NR_050066	13179964	NR_050066	ZK973.25	ncRNA	ncRNA
chrI	4340698	+	22	TTS (NR_050068).4	496	NR_050066	13179964	NR_050066	ZK973.25	ncRNA	ncRNA
chrI	4365650	+	33	intron (NM_058955, intron 5 of 8)	1300	NM_058955	191480	NM_058955	ZK973.8	hypothetical protein	protein-coding
chrI	4365842	+	23	intron (NM_058955, intron 4 of 8)	1108	NM_058955	191480	NM_058955	ZK973.8	hypothetical protein	protein-coding
chrI	4372537	-	24	promoter-TSS (NM_058957)	425	NM_058957	172036	NM_058957	ZK973.9	hypothetical protein	protein-coding
chrI	4375826	+	27	intron (NM_058959, intron 3 of 8)	2161	NM_058959	172038	NM_058959	cec-10	C.Elegans Chromodomain protein	protein-coding
chrI	4379820	+	20	TTS (NM_058959)	1951	NM_058960	172039	NM_058960	ZK973.11	hypothetical protein	protein-coding
chrI	4380216	-	25	exon (NM_058960, exon 5 of 7)	-1555	NM_058960	172039	NM_058960	ZK973.11	hypothetical protein	protein-coding
chrI	4384787	-	27	intron (NM_058961, intron 5 of 6)	2004	NM_058962	172041	NM_058962	dhc-1	Dynein heavy chain, cytoplasmic	protein-coding
chrI	4392168	+	21	exon (NM_058962, exon 5 of 15)	5377	NM_058962	172041	NM_058962	dhc-1	Dynein heavy chain, cytoplasmic	protein-coding
chrI	4392308	-	34	intron (NM_058962, intron 5 of 14)	-5517	NM_058962	172041	NM_058962	dhc-1	Dynein heavy chain, cytoplasmic	protein-coding
chrI	4392777	-	29	intron (NM_058962, intron 6 of 14)	-5986	NM_058962	172041	NM_058962	dhc-1	Dynein heavy chain, cytoplasmic	protein-coding
chrI	4397848	+	21	exon (NM_058962, exon 10 of 15)	-4121	NM_058963	188700	NM_058963	T21E12.3	hypothetical protein	protein-coding
chrI	4409331	-	22	Intergenic	1541	NR_050069	13179978	NR_050069	T21E12.8	ncRNA	ncRNA
chrI	4410195	-	25	promoter-TSS (NR_050069)	677	NR_050069	13179978	NR_050069	T21E12.8	ncRNA	ncRNA
chrI	4419765	+	35	intron (NM_058966, intron 7 of 16)	-6543	NM_058965	188701	NM_058965	T21E12.5	hypothetical protein	protein-coding
chrI	4453181	+	26	intron (NM_058973, intron 7 of 9)	-2257	NM_058972	172046	NM_058972	cmt-1	p31CoMeT related	protein-coding
chrI	4457368	+	23	promoter-TSS (NM_058973)	-24	NM_001262694	172050	NM_001262693	eri-6	Enhanced RNAI (RNA interference)	protein-coding
chrI	4458361	+	25	intron (NM_001262693, intron 5 of 7)	969	NM_001262693	172050	NM_001262693	eri-6	Enhanced RNAI (RNA interference)	protein-coding
chrI	4462793	+	25	promoter-TSS (NM_058975)	-88	NM_058975	183377	NM_058975	C41D11.6	hypothetical protein	protein-coding
chrI	4462998	-	25	promoter-TSS (NM_058975)	293	NM_058975	183377	NM_058975	C41D11.6	hypothetical protein	protein-coding
chrI	4463338	-	21	promoter-TSS (NM_058975)	517	NM_001306527	172050	NM_001262693	eri-6	Enhanced RNAI (RNA interference)	protein-coding
chrI	4463402	-	26	promoter-TSS (NM_058975)	453	NM_001306527	172050	NM_001262693	eri-6	Enhanced RNAI (RNA interference)	protein-coding
chrI	4463826	+	34	promoter-TSS (NM_001306527)	-29	NM_001306527	172050	NM_001262693	eri-6	Enhanced RNAI (RNA interference)	protein-coding
chrI	4463914	+	29	promoter-TSS (NM_001306527)	59	NM_001306527	172050	NM_001262693	eri-6	Enhanced RNAI (RNA interference)	protein-coding
chrI	4477981	+	23	Intergenic	1679	NR_050072	13179995	NR_050072	21ur-14920	ncRNA	ncRNA
chrI	4484670	+	23	intron (NM_001262699, intron 5 of 19)	3431	NM_001262699	172051	NM_058978	gcy-28	Receptor-type guanylate cyclase gcy-28	protein-coding
chrI	4488812	+	22	intron (NM_001262699, intron 5 of 19)	-2921	NM_001026429	172051	NM_058978	gcy-28	Receptor-type guanylate cyclase gcy-28	protein-coding
chrI	4552791	+	28	TTS (NM_058985)	331	NM_001026549	3565394	NM_001026549	Y119C1B.11	hypothetical protein	protein-coding
chrI	4553765	-	24	promoter-TSS (NM_058987)	386	NM_058987	172056	NM_058987	Y119C1B.1	hypothetical protein	protein-coding
chrI	4553896	+	24	promoter-TSS (NM_058987)	-255	NM_058987	172056	NM_058987	Y119C1B.1	hypothetical protein	protein-coding
chrI	4555238	+	29	TTS (NM_058988)	1087	NM_058987	172056	NM_058987	Y119C1B.1	hypothetical protein	protein-coding
chrI	4555272	-	25	TTS (NM_058988)	-1121	NM_058987	172056	NM_058987	Y119C1B.1	hypothetical protein	protein-coding
chrI	4556996	-	26	promoter-TSS (NM_058989)	184	NM_001136326	191031	NM_058988	Y119C1B.10	hypothetical protein	protein-coding
chrI	4557011	+	23	promoter-TSS (NM_058989)	-199	NM_001136326	191031	NM_058988	Y119C1B.10	hypothetical protein	protein-coding
chrI	4582150	-	27	intron (NM_001025900, intron 4 of 5)	1565	NM_058995	183887	NM_058995	D1007.4	hypothetical protein	protein-coding
chrI	4586783	+	26	promoter-TSS (NM_001025896)	508	NM_001025897	183889	NM_001025896	D1007.10	hypothetical protein	protein-coding
chrI	4618119	-	26	intron (NR_133620, intron 10 of 19)	4109	NM_059007	172068	NM_059006	ubr-4	UBR E3 ubiquitin ligase homolog	protein-coding
chrI	4623440	-	26	non-coding (NR_133620, exon 8 of 20)	9430	NM_059007	172068	NM_059006	ubr-4	UBR E3 ubiquitin ligase homolog	protein-coding
chrI	4624762	-	20	intron (NR_133620, intron 7 of 19)	-8586	NM_059006	172068	NM_059006	ubr-4	UBR E3 ubiquitin ligase homolog	protein-coding
chrI	4624852	-	21	intron (NR_133620, intron 7 of 19)	-8496	NM_059006	172068	NM_059006	ubr-4	UBR E3 ubiquitin ligase homolog	protein-coding
chrI	4624883	-	42	intron (NR_133620, intron 7 of 19)	-8465	NM_059006	172068	NM_059006	ubr-4	UBR E3 ubiquitin ligase homolog	protein-coding
chrI	4624926	-	26	intron (NR_133620, intron 7 of 19)	-8422	NM_059006	172068	NM_059006	ubr-4	UBR E3 ubiquitin ligase homolog	protein-coding
chrI	4625386	-	21	intron (NR_133620, intron 7 of 19)	-7962	NM_059006	172068	NM_059006	ubr-4	UBR E3 ubiquitin ligase homolog	protein-coding
chrI	4625426	-	35	intron (NR_133620, intron 7 of 19)	-7922	NM_059006	172068	NM_059006	ubr-4	UBR E3 ubiquitin ligase homolog	protein-coding
chrI	4625451	-	24	intron (NR_133620, intron 7 of 19)	-7897	NM_059006	172068	NM_059006	ubr-4	UBR E3 ubiquitin ligase homolog	protein-coding
chrI	4637834	-	22	promoter-TSS (NR_050079)	0	NR_050079	13180039	NR_050079	C44E4.10	ncRNA	ncRNA
chrI	4640212	-	29	intron (NM_059012, intron 1 of 4)	-661	NM_059012	172072	NM_059012	got-2.1	Aspartate aminotransferase	protein-coding
chrI	4641268	-	24	promoter-TSS (NM_059012)	395	NM_059012	172072	NM_059012	got-2.1	Aspartate aminotransferase	protein-coding
chrI	4647079	+	22	promoter-TSS (NM_059016)	-121	NM_059015	172074	NM_059015	rpl-4	60S ribosomal protein L4	protein-coding
chrI	4649450	+	22	intron (NM_059017, intron 3 of 5)	1253	NM_059017	172075	NM_059017	B0041.5	hypothetical protein	protein-coding
chrI	4691258	+	26	intron (NM_059025, intron 5 of 8)	6630	NM_059025	172079	NM_059025	chd-7	Chromodomain and Helicase Domain protein	protein-coding
chrI	4691291	-	29	intron (NM_059025, intron 5 of 8)	-6597	NM_059025	172079	NM_059025	chd-7	Chromodomain and Helicase Domain protein	protein-coding
chrI	4691480	-	24	intron (NM_059025, intron 5 of 8)	-6408	NM_059025	172079	NM_059025	chd-7	Chromodomain and Helicase Domain protein	protein-coding
chrI	4708882	-	28	TTS (NM_059028)	-1540	NM_059028	172082	NM_059028	gsp-3	Serine/threonine-protein phosphatase	protein-coding
chrI	4714292	-	20	TTS (NM_059029)	-870	NM_059030	172083	NM_059030	W09C3.7	hypothetical protein	protein-coding
chrI	4715424	-	30	promoter-TSS (NM_059030)	262	NM_059030	172083	NM_059030	W09C3.7	hypothetical protein	protein-coding
chrI	4730487	+	20	TTS (NM_059036)	-1137	NM_059037	172087	NM_059037	ugt-25	UDP-glucuronosyltransferase	protein-coding
chrI	4750689	-	26	TTS (NR_050086)	-792	NR_050086	13180074	NR_050086	C10H11.13	ncRNA	ncRNA
chrI	4751008	+	20	TTS (NR_050086)	1111	NR_050086	13180074	NR_050086	C10H11.13	ncRNA	ncRNA
chrI	4753711	-	22	promoter-TSS (NM_059041)	39	NM_059041	172089	NM_059041	viln-1	VILliN related	protein-coding
chrI	4757237	+	23	exon (NM_059041, exon 4 of 6)	3487	NM_059041	172089	NM_059041	viln-1	VILliN related	protein-coding
chrI	4757331	+	21	intron (NM_059041, intron 4 of 5)	3581	NM_059041	172089	NM_059041	viln-1	VILliN related	protein-coding
chrI	4757581	+	20	exon (NM_059041, exon 5 of 6)	3727	NM_059042	172090	NM_059042	kca-1	Kinesin Cargo Adaptor	protein-coding
chrI	4758483	-	29	intron (NM_059041, intron 5 of 5)	-2825	NM_059042	172090	NM_059042	kca-1	Kinesin Cargo Adaptor	protein-coding
chrI	4766522	+	25	intron (NM_059044, intron 2 of 3)	767	NM_059044	187447	NM_059044	M04F3.2	hypothetical protein	protein-coding
chrI	4766652	-	30	intron (NM_059044, intron 2 of 3)	-897	NM_059044	187447	NM_059044	M04F3.2	hypothetical protein	protein-coding
chrI	4766660	-	31	intron (NM_059044, intron 2 of 3)	-905	NM_059044	187447	NM_059044	M04F3.2	hypothetical protein	protein-coding
chrI	4779643	-	22	TTS (NR_050088)	-681	NR_050088	13180084	NR_050088	F54D7.9	ncRNA	ncRNA
chrI	4827860	+	23	intron (NM_059057, intron 5 of 8)	780	NM_059057	172099	NM_059057	htp-3	Him-Three Paralog	protein-coding
chrI	4850192	+	22	TTS (NM_059064)	1121	NM_059062	172101	NM_059062	F57C9.1	Putative pyridoxal kinase	protein-coding
chrI	4854132	-	20	intron (NM_059064, intron 6 of 12)	2751	NR_050090	13180099	NR_050090	C01F4.7	ncRNA	ncRNA
chrI	4861890	+	20	promoter-TSS (NR_050092)	-168	NR_050092	13180101	NR_050092	C01F4.5	ncRNA	ncRNA
chrI	4865742	-	20	intron (NM_059064, intron 3 of 12)	-2081	NM_059065	172102	NM_059064	rga-6	Rho GTPase Activating protein	protein-coding
chrI	4911352	+	28	TTS (NM_059075)	2693	NM_059075	172109	NM_059075	F21F3.6	hypothetical protein	protein-coding
chrI	4916536	+	27	intron (NR_052320, intron 4 of 6)	-1861	NM_001026230	3565133	NM_001026230	F21F3.7	hypothetical protein	protein-coding
chrI	4917058	+	32	intron (NR_052320, intron 4 of 6)	-1339	NM_001026230	3565133	NM_001026230	F21F3.7	hypothetical protein	protein-coding
chrI	4920730	-	21	TTS (NM_059076)	-2333	NM_001026230	3565133	NM_001026230	F21F3.7	hypothetical protein	protein-coding
chrI	4926306	+	36	promoter-TSS (NM_059077)	-110	NM_059076	172110	NM_059076	imb-1	IMportin Beta family	protein-coding
chrI	4938166	-	23	intron (NM_001306375, intron 1 of 13)	-395	NM_001306375	3565539	NM_059082	dip-2	Disco-Interacting Protein 2 homolog	protein-coding
chrI	4938482	+	27	intron (NM_001306368, intron 4 of 15)	711	NM_001306375	3565539	NM_059082	dip-2	Disco-Interacting Protein 2 homolog	protein-coding
chrI	4939822	+	20	intron (NM_001306368, intron 6 of 15)	-1837	NM_001306370	3565539	NM_059082	dip-2	Disco-Interacting Protein 2 homolog	protein-coding
chrI	4964335	-	33	TTS (NM_059088)	-1882	NM_059087	189170	NM_059087	W03G9.2	hypothetical protein	protein-coding
chrI	4971097	+	22	promoter-TSS (NM_059089)	673	NM_001026493	3565557	NM_001026493	W03G9.9	hypothetical protein	protein-coding
chrI	4981625	-	20	intron (NM_059090, intron 3 of 7)	-1294	NM_059090	172119	NM_059090	snf-1	Sodium: Neurotransmitter symporter Family	protein-coding
chrI	4987917	+	20	exon (NM_059092, exon 6 of 8)	-1300	NM_059091	172120	NM_059091	paf-1	PAF-acetylhydrolase	protein-coding
chrI	5005105	-	24	TTS (NM_059095)	-907	NM_059096	186220	NM_059096	F54C1.8	hypothetical protein	protein-coding
chrI	5005173	-	28	TTS (NM_059095)	-839	NM_059096	186220	NM_059096	F54C1.8	hypothetical protein	protein-coding
chrI	5006040	+	32	promoter-TSS (NM_059097)	-28	NM_059096	186220	NM_059096	F54C1.8	hypothetical protein	protein-coding
chrI	5021864	+	24	intron (NM_059101, intron 2 of 4)	987	NM_059101	183523	NM_059101	C46H11.6	hypothetical protein	protein-coding
chrI	5029052	-	20	intron (NM_001262849, intron 2 of 9)	-380	NM_001262850	172128	NM_001025876	lfe-2	Let-23 Fertility Effector/regulator	protein-coding
chrI	5038908	-	22	intron (NM_001262847, intron 6 of 8)	-1517	NM_001025876	172128	NM_001025876	lfe-2	Let-23 Fertility Effector/regulator	protein-coding
chrI	5055813	-	29	promoter-TSS (NM_001025874)	-124	NM_059111	183521	NM_059111	C46H11.1	hypothetical protein	protein-coding
chrI	5058246	+	22	TTS (NM_059112)	2557	NM_059111	183521	NM_059111	C46H11.1	hypothetical protein	protein-coding
chrI	5058411	+	20	TTS (NM_059112)	2722	NM_059111	183521	NM_059111	C46H11.1	hypothetical protein	protein-coding
chrI	5064714	+	24	intron (NM_001313484, intron 3 of 15)	2033	NM_001313490	172133	NM_059112	fhod-1	Formin HOmology Domain	protein-coding
chrI	5069086	-	29	promoter-TSS (NM_059112)	255	NM_059112	172133	NM_059112	fhod-1	Formin HOmology Domain	protein-coding
chrI	5069463	-	20	promoter-TSS (NM_059112)	632	NM_059112	172133	NM_059112	fhod-1	Formin HOmology Domain	protein-coding
chrI	5079189	-	26	non-coding (NR_101555, exon 2 of 2)	-3071	NM_059114	172134	NM_059114	vha-16	Vacuolar H ATPase	protein-coding
chrI	5079451	+	24	TTS (NM_059114)	2809	NM_059114	172134	NM_059114	vha-16	Vacuolar H ATPase	protein-coding
chrI	5081485	-	22	intron (NM_059114, intron 3 of 6)	-775	NM_059114	172134	NM_059114	vha-16	Vacuolar H ATPase	protein-coding
chrI	5100022	-	36	promoter-TSS (NM_170856)	747	NM_170856	260266	NM_170856	ift-20	IFT (Chlamydomonas IntraFlagellar Transport) homolog	protein-coding
chrI	5101012	-	25	TTS (NM_059117)	-243	NM_170856	260266	NM_170856	ift-20	IFT (Chlamydomonas IntraFlagellar Transport) homolog	protein-coding
chrI	5101133	-	29	TTS (NM_059117)	-364	NM_170856	260266	NM_170856	ift-20	IFT (Chlamydomonas IntraFlagellar Transport) homolog	protein-coding
chrI	5102416	+	27	TTS (NM_170856)	988	NM_059117	172137	NM_059117	spe-5	hypothetical protein	protein-coding
chrI	5118116	-	22	exon (NM_059123, exon 5 of 12)	-734	NM_059123	172143	NM_059123	elpc-1	Elongator complex protein 1	protein-coding
chrI	5126800	-	22	intron (NM_001026543, intron 2 of 10)	-390	NM_001026543	172145	NM_001026543	mat-1	Metaphase-to-Anaphase Transition defect	protein-coding
chrI	5137435	-	21	promoter-TSS (NM_059131)	838	NM_059131	172149	NM_059131	tyms-1	Thymidylate synthase	protein-coding
chrI	5138150	+	23	promoter-TSS (NM_059131)	-123	NM_059131	172149	NM_059131	tyms-1	Thymidylate synthase	protein-coding
chrI	5163260	-	21	intron (NM_059135, intron 3 of 4)	1053	NM_059134	172152	NM_059134	ppw-2	Piwi-like protein	protein-coding
chrI	5172665	-	27	exon (NM_059138, exon 7 of 10)	-2859	NM_059138	172155	NM_059138	spd-5	Spindle-defective protein 5	protein-coding
chrI	5174274	-	30	exon (NM_059138, exon 3 of 10)	-1250	NM_059138	172155	NM_059138	spd-5	Spindle-defective protein 5	protein-coding
chrI	5179912	+	23	exon (NM_170858, exon 10 of 12)	-2827	NM_059140	172157	NM_059140	slx-1	Structure-specific endonuclease subunit SLX1 homolog	protein-coding
chrI	5181676	+	20	TTS (NM_170858)	-1063	NM_059140	172157	NM_059140	slx-1	Structure-specific endonuclease subunit SLX1 homolog	protein-coding
chrI	5183438	-	24	TTS (NM_170857)	-699	NM_059140	172157	NM_059140	slx-1	Structure-specific endonuclease subunit SLX1 homolog	protein-coding
chrI	5201785	-	20	intron (NM_059144, intron 4 of 7)	-1624	NM_059144	172161	NM_059144	osr-1	hypothetical protein	protein-coding
chrI	5221454	-	40	intron (NR_052320, intron 6 of 6)	-5220	NR_050106	13180193	NR_050106	C32E12.7	ncRNA	ncRNA
chrI	5231667	+	28	exon (NM_059145, exon 20 of 23)	-1397	NM_059146	183124	NM_059146	C32E12.1	hypothetical protein	protein-coding
chrI	5257037	+	20	promoter-TSS (NM_001047170)	-137	NM_001047169	172166	NM_001047169	B0261.6	hypothetical protein	protein-coding
chrI	5257738	-	30	promoter-TSS (NM_001047169)	838	NM_001047169	172166	NM_001047169	B0261.6	hypothetical protein	protein-coding
chrI	5261948	-	21	intron (NM_059148, intron 29 of 31)	1763	NM_059152	172168	NM_059152	B0261.1	hypothetical protein	protein-coding
chrI	5264754	-	20	intron (NM_059152, intron 2 of 8)	-1043	NM_059152	172168	NM_059152	B0261.1	hypothetical protein	protein-coding
chrI	5266062	-	25	intron (NM_059152, intron 5 of 8)	-2351	NM_059152	172168	NM_059152	B0261.1	hypothetical protein	protein-coding
chrI	5266063	-	32	intron (NM_059152, intron 5 of 8)	-2352	NM_059152	172168	NM_059152	B0261.1	hypothetical protein	protein-coding
chrI	5275134	-	20	promoter-TSS (NM_059154)	923	NM_001128941	172170	NM_059154	C01G8.1	hypothetical protein	protein-coding
chrI	5303166	+	27	exon (NM_059161, exon 7 of 10)	1242	NM_182023	3565337	NM_059161	let-526	hypothetical protein	protein-coding
chrI	5344565	-	23	promoter-TSS (NR_050113)	-129	NR_050112	13180228	NR_050112	F55A12.11	ncRNA	ncRNA
chrI	5372261	+	20	exon (NM_059178, exon 9 of 10)	3780	NM_059178	186279	NM_059178	wago-2	Piwi-like protein	protein-coding
chrI	5403475	+	24	TTS (NM_059184)	1613	NM_059184	172188	NM_059184	C24A11.1	hypothetical protein	protein-coding
chrI	5418574	-	25	intron (NM_001047175, intron 5 of 8)	-1528	NM_001047175	172191	NM_001047175	C30H7.2	hypothetical protein	protein-coding
chrI	5426223	-	24	promoter-TSS (NM_059191)	144	NM_059191	172194	NM_059191	F27C1.3	hypothetical protein	protein-coding
chrI	5426459	-	21	promoter-TSS (NM_059191)	-92	NM_059191	172194	NM_059191	F27C1.3	hypothetical protein	protein-coding
chrI	5429727	+	30	promoter-TSS (NM_001026249)	82	NM_001026250	172195	NM_001026249	atp-3	ATP synthase subunit	protein-coding
chrI	5431730	-	20	TTS (NM_059194)	-235	NR_050124	13180260	NR_050124	21ur-11585	ncRNA	ncRNA
chrI	5434127	+	22	promoter-TSS (NM_059196)	-730	NM_059196	172198	NM_059196	F27C1.1	hypothetical protein	protein-coding
chrI	5464188	+	20	Intergenic	-3634	NR_050126	13180267	NR_050126	21ur-13508	ncRNA	ncRNA
chrI	5485758	+	21	promoter-TSS (NM_059207)	-162	NM_059207	172201	NM_059207	rpl-19	60S ribosomal protein L19	protein-coding
chrI	5491406	+	20	promoter-TSS (NM_059210)	-97	NM_059210	182446	NM_059210	C09D4.2	hypothetical protein	protein-coding
chrI	5493135	-	25	TTS (NM_059210)	-1342	NR_050128	13180277	NR_050128	C09D4.8	ncRNA	ncRNA
chrI	5514800	+	20	TTS (NM_001262990)	128	NM_001262991	13180284	NM_001262991	F59A3.12	hypothetical protein	protein-coding
chrI	5528455	-	27	intron (NM_059218, intron 18 of 20)	3179	NM_059219	186579	NM_059219	F59A3.8	Tyrosine-protein kinase	protein-coding
chrI	5553738	-	26	intron (NM_001313500, intron 14 of 23)	1894	NR_050132	13180296	NR_050132	M01A10.7	ncRNA	ncRNA
chrI	5558125	-	27	intron (NM_001313498, intron 17 of 23)	2036	NM_059225	172209	NM_059222	tom-1	TOMosyn synaptic protein	protein-coding
chrI	5606261	-	20	intron (NM_001026300, intron 1 of 1)	-1259	NM_001026300	3565662	NM_001026300	F46F11.11	hypothetical protein	protein-coding
chrI	5652797	-	20	exon (NM_059252, exon 6 of 13)	-782	NM_059252	172224	NM_059252	F55F8.3	Periodic tryptophan protein 2 homolog	protein-coding
chrI	5686109	+	24	exon (NM_059263, exon 7 of 17)	5334	NM_059263	172233	NM_059263	unc-40	hypothetical protein	protein-coding
chrI	5715886	+	27	promoter-TSS (NM_059267)	-793	NM_059267	172236	NM_059267	lim-7	LIM domain family	protein-coding
chrI	5754384	+	30	TTS (NM_059273)	6397	NM_059273	172241	NM_059273	ccpp-1	Cytosolic carboxypeptidase 1	protein-coding
chrI	5764270	-	21	intron (NM_059274, intron 1 of 6)	-156	NM_059274	188748	NM_059274	dhhc-11	Palmitoyltransferase	protein-coding
chrI	5853367	+	22	TTS (NM_059298)	1319	NM_059297	185224	NM_059297	F33D11.1	hypothetical protein	protein-coding
chrI	5864040	-	20	exon (NM_059301, exon 3 of 4)	-630	NM_059301	172257	NM_059301	dhhc-3	Palmitoyltransferase	protein-coding
chrI	5873685	+	31	exon (NM_059304, exon 6 of 8)	1497	NM_059304	172260	NM_059304	cdc-7	Cell Division Cycle related	protein-coding
chrI	5874497	+	20	TTS (NM_059304)	2309	NM_059304	172260	NM_059304	cdc-7	Cell Division Cycle related	protein-coding
chrI	5878715	-	24	promoter-TSS (NR_050149)	-177	NM_001263093	172261	NM_170870	noah-1	NOmpA Homolog (Drosophila nompA: no mechanoreceptor potential A)	protein-coding
chrI	5880832	+	26	Intergenic	-1275	NR_050150	13180392	NR_050150	C34G6.11	ncRNA	ncRNA
chrI	5886669	-	24	promoter-TSS (NM_059306)	-41	NM_001313481	172262	NM_059306	pgp-2	P-GlycoProtein related	protein-coding
chrI	5913760	+	26	intron (NM_001276520, intron 12 of 14)	1366	NR_131384	24104281	NR_131384	21ur-13804	ncRNA	ncRNA
chrI	5921613	+	23	intron (NM_001306457, intron 4 of 24)	-2082	NR_050152	13180398	NR_050152	B0207.14	ncRNA	ncRNA
chrI	5923339	-	22	intron (NM_001306457, intron 8 of 24)	3808	NR_050152	13180398	NR_050152	B0207.14	ncRNA	ncRNA
chrI	5951333	-	26	exon (NM_059316, exon 2 of 3)	-366	NM_059316	181837	NM_059316	B0207.8	hypothetical protein	protein-coding
chrI	5976286	+	23	Intergenic	-2964	NM_001025793	172270	NM_001025791	avr-14	hypothetical protein	protein-coding
chrI	6059333	-	30	intron (NM_059348, intron 5 of 6)	1102	NM_059347	172283	NM_059347	C27A12.7	hypothetical protein	protein-coding
chrI	6060036	-	24	intron (NM_059348, intron 3 of 6)	-918	NM_059348	172284	NM_059348	ari-1	ARI (ubiquitin ligase Ariadne) homolog	protein-coding
chrI	6060108	-	20	intron (NM_059348, intron 3 of 6)	-846	NM_059348	172284	NM_059348	ari-1	ARI (ubiquitin ligase Ariadne) homolog	protein-coding
chrI	6063207	-	21	promoter-TSS (NM_001025841)	887	NM_001025841	3565704	NM_001025841	mbd-2	Methyl-CpG BinDing protein	protein-coding
chrI	6063208	-	22	promoter-TSS (NM_001025841)	886	NM_001025841	3565704	NM_001025841	mbd-2	Methyl-CpG BinDing protein	protein-coding
chrI	6063825	-	25	promoter-TSS (NM_001025841)	269	NM_001025841	3565704	NM_001025841	mbd-2	Methyl-CpG BinDing protein	protein-coding
chrI	6070449	+	20	promoter-TSS (NM_059350)	-325	NM_059350	266835	NM_059350	ZK484.3	hypothetical protein	protein-coding
chrI	6090998	-	20	promoter-TSS (NM_059355)	139	NM_059355	172290	NM_059355	ZK484.6	hypothetical protein	protein-coding
chrI	6115751	-	26	Intergenic	-5610	NM_059364	172296	NM_059364	usp-5	Ubiquitin carboxyl-terminal hydrolase	protein-coding
chrI	6124225	-	23	intron (NM_170872, intron 5 of 13)	-1073	NM_182087	172297	NM_059365	trak-1	TRAK1 and TRAK2 related	protein-coding
chrI	6125268	-	36	intron (NM_170872, intron 9 of 13)	-2116	NM_182087	172297	NM_059365	trak-1	TRAK1 and TRAK2 related	protein-coding
chrI	6146074	+	20	promoter-TSS (NM_001129015)	563	NM_059371	186397	NM_059371	ttr-55	TransThyretin-Related family domain	protein-coding
chrI	6163299	-	24	promoter-TSS (NR_002349)	83	NR_050166	13180483	NR_050166	T09B4.19	ncRNA	ncRNA
chrI	6184050	-	32	promoter-TSS (NM_059381)	39	NM_059381	172304	NM_059381	T09B4.2	hypothetical protein	protein-coding
chrI	6210716	-	26	promoter-TSS (NM_059389)	-393	NM_059388	172310	NM_059388	ech-1.2	Enoyl-CoA Hydratase	protein-coding
chrI	6251820	-	20	intron (NM_059403, intron 5 of 9)	-1247	NM_059403	183582	NM_059403	cof-2	COlmedin (collagen plus olFactomedin) family	protein-coding
chrI	6267717	+	24	exon (NM_059408, exon 5 of 12)	1318	NM_059408	172323	NM_059408	oac-9	O-ACyltransferase homolog	protein-coding
chrI	6268855	+	21	TTS (NM_059409)	180	NM_059408	172323	NM_059408	oac-9	O-ACyltransferase homolog	protein-coding
chrI	6286974	+	21	promoter-TSS (NR_050184)	-400	NR_050184	13180541	NR_050184	C10G11.14	ncRNA	ncRNA
chrI	6315023	-	22	promoter-TSS (NM_059423)	226	NM_059423	172329	NM_059423	ima-2	Importin subunit alpha-2	protein-coding
chrI	6318571	-	21	TTS (NM_182034)	-522	NM_182033	172330	NM_059424	F26B1.2	hypothetical protein	protein-coding
chrI	6323207	+	42	intron (NM_059425, intron 1 of 5)	289	NM_059425	172331	NM_059425	let-381	hypothetical protein	protein-coding
chrI	6339391	+	30	Intergenic	-3048	NM_001026369	172333	NM_001026369	bli-4	BLIstered cuticle	protein-coding
chrI	6349847	-	25	promoter-TSS (NR_050187)	908	NR_050187	13180560	NR_050187	K04F10.8	ncRNA	ncRNA
chrI	6350542	+	50	promoter-TSS (NR_101567)	-632	NR_101567	24104720	NR_101567	K04F10.9	ncRNA	ncRNA
chrI	6369727	-	26	promoter-TSS (NM_059441)	304	NM_059441	172338	NM_059440	gld-2	Poly(A) RNA polymerase gld-2	protein-coding
chrI	6377474	+	21	promoter-TSS (NM_001026674)	88	NM_001026674	172338	NM_059440	gld-2	Poly(A) RNA polymerase gld-2	protein-coding
chrI	6389594	+	20	intron (NM_059442, intron 1 of 7)	1347	NM_059442	172339	NM_059442	klu-2	KLUmpfuss related	protein-coding
chrI	6436239	+	31	promoter-TSS (NM_059452)	86	NM_059452	172346	NM_059452	snt-4	SyNapTotagmin	protein-coding
chrI	6446365	+	22	promoter-TSS (NM_059454)	101	NM_001037891	172347	NM_001037891	T23H2.3	hypothetical protein	protein-coding
chrI	6467572	+	22	promoter-TSS (NM_059460)	-612	NM_059460	259316	NM_059460	K06A5.2	hypothetical protein	protein-coding
chrI	6539802	+	24	TTS (NM_059481)	1254	NM_059482	188385	NM_059482	T10E9.8	hypothetical protein	protein-coding
chrI	6550503	-	27	promoter-TSS (NM_059486)	152	NM_059486	172368	NM_059486	F57B10.8	hypothetical protein	protein-coding
chrI	6550623	-	24	promoter-TSS (NM_059486)	272	NM_059486	172368	NM_059486	F57B10.8	hypothetical protein	protein-coding
chrI	6554416	+	21	promoter-TSS (NM_059489)	-126	NM_059488	172370	NM_059488	dad-1	Dolichyl-diphosphooligosaccharide--protein glycosyltransferase subunit dad-1	protein-coding
chrI	6566099	+	25	promoter-TSS (NM_059494)	-75	NM_059494	172375	NM_059494	F57B10.4	hypothetical protein	protein-coding
chrI	6567815	+	31	intron (NM_059494, intron 6 of 9)	1641	NM_059494	172375	NM_059494	F57B10.4	hypothetical protein	protein-coding
chrI	6590570	-	21	intron (NR_050887, intron 4 of 4)	1513	NR_050206	13180641	NR_050206	F48A9.5	ncRNA	ncRNA
chrI	6617910	-	20	exon (NM_059503, exon 6 of 8)	-1605	NM_059503	192069	NM_059503	tsp-19	TetraSPanin family	protein-coding
chrI	6644060	-	24	promoter-TSS (NM_001263345)	644	NM_001263345	13180657	NM_001263345	ZC581.10	hypothetical protein	protein-coding
chrI	6656253	-	25	TTS (NM_059510)	-537	NM_059511	191200	NM_059511	ZC581.2	hypothetical protein	protein-coding
chrI	6679135	-	24	intron (NR_050887, intron 4 of 4)	3234	NM_059516	182736	NM_059516	C17F3.3	hypothetical protein	protein-coding
chrI	6706691	-	29	promoter-TSS (NM_059518)	332	NM_059518	172387	NM_059518	T23B3.5	hypothetical protein	protein-coding
chrI	6708018	-	22	intron (NM_059519, intron 3 of 5)	-612	NM_059519	188775	NM_059519	T23B3.6	hypothetical protein	protein-coding
chrI	6747791	-	53	intron (NM_001026481, intron 12 of 14)	2466	NM_059531	172394	NM_059531	unc-37	Transcription factor unc-37	protein-coding
chrI	6750333	-	22	exon (NM_001026482, exon 7 of 7)	-2684	NM_001026482	189113	NM_001026481	fnci-1	FANCI (Fanconi anemia complex component I) homolog	protein-coding
chrI	6759086	-	27	exon (NM_059535, exon 5 of 6)	-1082	NM_059535	184174	NM_059535	calu-2	CALUmenin (calcium-binding protein) homolog	protein-coding
chrI	6762437	+	24	intron (NM_001025921, intron 5 of 5)	2004	NM_059536	184173	NM_059536	F08B6.1	hypothetical protein	protein-coding
chrI	6769723	+	20	intron (NR_050887, intron 2 of 4)	-1177	NR_101571	24104405	NR_101571	F08B6.7	ncRNA	ncRNA
chrI	6779692	-	20	promoter-TSS (NM_001306351)	-215	NM_059539	172398	NM_059539	pqn-21	Prion-like-(Q/N-rich)-domain-bearing protein	protein-coding
chrI	6779936	-	29	promoter-TSS (NM_059539)	29	NM_001025858	172398	NM_059539	pqn-21	Prion-like-(Q/N-rich)-domain-bearing protein	protein-coding
chrI	6779968	-	30	promoter-TSS (NM_059539)	61	NM_001025858	172398	NM_059539	pqn-21	Prion-like-(Q/N-rich)-domain-bearing protein	protein-coding
chrI	6779976	-	32	promoter-TSS (NM_059539)	69	NM_001025858	172398	NM_059539	pqn-21	Prion-like-(Q/N-rich)-domain-bearing protein	protein-coding
chrI	6787820	+	28	TTS (NM_059542)	1167	NM_059542	183284	NM_059542	C37A2.6	Methyltransferase-like protein 20 homolog	protein-coding
chrI	6787874	-	41	TTS (NM_059542)	-1113	NM_059542	183284	NM_059542	C37A2.6	Methyltransferase-like protein 20 homolog	protein-coding
chrI	6787927	-	31	TTS (NM_059542)	-1060	NM_059542	183284	NM_059542	C37A2.6	Methyltransferase-like protein 20 homolog	protein-coding
chrI	6790539	-	21	promoter-TSS (NM_059544)	-300	NR_050217	13180700	NR_050217	C37A2.9	ncRNA	ncRNA
chrI	6801158	+	32	exon (NM_170891, exon 2 of 4)	733	NM_170890	172405	NM_170890	E02D9.1	hypothetical protein	protein-coding
chrI	6805799	-	30	intron (NM_059550, intron 3 of 5)	-2100	NM_170893	172405	NM_170890	E02D9.1	hypothetical protein	protein-coding
chrI	6814280	-	44	promoter-TSS (NM_059552)	249	NM_059552	172406	NM_059552	teg-4	Tumorous Enhancer of Glp-1(gf)	protein-coding
chrI	6814632	+	31	TTS (NM_059551)	103	NM_059552	172406	NM_059552	teg-4	Tumorous Enhancer of Glp-1(gf)	protein-coding
chrI	6814728	+	29	TTS (NM_059551)	199	NM_059552	172406	NM_059552	teg-4	Tumorous Enhancer of Glp-1(gf)	protein-coding
chrI	6815830	-	24	intron (NM_059552, intron 5 of 21)	-1301	NM_059552	172406	NM_059552	teg-4	Tumorous Enhancer of Glp-1(gf)	protein-coding
chrI	6816136	-	21	intron (NM_059552, intron 6 of 21)	-1607	NM_059552	172406	NM_059552	teg-4	Tumorous Enhancer of Glp-1(gf)	protein-coding
chrI	6816418	+	31	intron (NM_059552, intron 7 of 21)	1889	NM_059552	172406	NM_059552	teg-4	Tumorous Enhancer of Glp-1(gf)	protein-coding
chrI	6816568	-	24	intron (NM_059552, intron 7 of 21)	-2039	NM_059552	172406	NM_059552	teg-4	Tumorous Enhancer of Glp-1(gf)	protein-coding
chrI	6816920	+	24	intron (NM_059552, intron 8 of 21)	2391	NM_059552	172406	NM_059552	teg-4	Tumorous Enhancer of Glp-1(gf)	protein-coding
chrI	6896961	+	24	TTS (NM_059568)	3657	NM_059568	183571	NM_059568	srb-15	Serpentine receptor class beta-15	protein-coding
chrI	6903966	+	20	intron (NM_001025882, intron 32 of 41)	-3348	NM_059568	183571	NM_059568	srb-15	Serpentine receptor class beta-15	protein-coding
chrI	6938651	+	24	exon (NM_059577, exon 5 of 8)	966	NM_059577	188369	NM_059577	T10B11.4	hypothetical protein	protein-coding
chrI	6939773	+	25	promoter-TSS (NM_059577)	-156	NM_059577	188369	NM_059577	T10B11.4	hypothetical protein	protein-coding
chrI	6941642	-	23	intron (NM_059578, intron 2 of 5)	-307	NM_059578	188370	NM_059578	T10B11.5	hypothetical protein	protein-coding
chrI	6956801	+	31	intron (NM_059584, intron 7 of 10)	-2649	NM_059582	172425	NM_059582	T10B11.8	hypothetical protein	protein-coding
chrI	6992275	+	22	promoter-TSS (NR_050234)	-442	NR_050234	13180760	NR_050234	C30F12.9	ncRNA	ncRNA
chrI	7001103	+	30	Intergenic	-1581	NM_001263440	183055	NM_001263440	C30F12.5	hypothetical protein	protein-coding
chrI	7010976	+	21	intron (NM_059593, intron 7 of 10)	3241	NM_001276523	172431	NM_059592	ctg-1	CRAL/TRIO and GOLD domain containing	protein-coding
chrI	7011067	+	30	intron (NM_059593, intron 7 of 10)	3332	NM_001276523	172431	NM_059592	ctg-1	CRAL/TRIO and GOLD domain containing	protein-coding
chrI	7023312	-	20	intron (NM_170894, intron 4 of 11)	-1331	NM_170894	172434	NM_170894	ubql-1	UBiQuiLin	protein-coding
chrI	7031441	-	23	Intergenic	1441	NR_050237	13180768	NR_050237	F15C11.7	ncRNA	ncRNA
chrI	7061996	-	20	Intergenic	3266	NM_059599	189075	NM_059599	cutl-6	CUTiclin-Like	protein-coding
chrI	7083970	+	28	Intergenic	-2471	NM_059604	172441	NM_059604	F22D6.2	hypothetical protein	protein-coding
chrI	7084024	-	22	Intergenic	2525	NM_059604	172441	NM_059604	F22D6.2	hypothetical protein	protein-coding
chrI	7085498	+	23	Intergenic	-3999	NM_059604	172441	NM_059604	F22D6.2	hypothetical protein	protein-coding
chrI	7128790	-	20	promoter-TSS (NM_059617)	654	NM_059617	172450	NM_059617	unc-14	hypothetical protein	protein-coding
chrI	7152651	+	23	promoter-TSS (NM_059622)	-838	NM_059622	172454	NM_059622	fecl-1	FErroChelatase-Like	protein-coding
chrI	7175029	+	35	promoter-TSS (NM_059628)	-915	NM_059628	187451	NM_059628	let-522	hypothetical protein	protein-coding
chrI	7201339	-	20	promoter-TSS (NR_050249)	435	NR_050249	13180825	NR_050249	C01H6.10	ncRNA	ncRNA
chrI	7202243	-	25	TTS (NM_059634)	-469	NR_050249	13180825	NR_050249	C01H6.10	ncRNA	ncRNA
chrI	7232905	-	21	TTS (NM_059643)	-213	NM_059642	172462	NM_059642	hasp-1	HASPin kinase related	protein-coding
chrI	7233128	+	22	promoter-TSS (NM_059642)	-10	NM_059642	172462	NM_059642	hasp-1	HASPin kinase related	protein-coding
chrI	7248960	-	26	promoter-TSS (NM_059648)	286	NM_182050	172466	NM_059648	adsl-1	Adenylosuccinate lyase	protein-coding
chrI	7253594	-	20	exon (NM_059650, exon 4 of 6)	-1649	NM_059650	172468	NM_059650	bub-1	Mitotic checkpoint serine/threonine-protein kinase BUB1	protein-coding
chrI	7283706	+	24	promoter-TSS (NM_059657)	32	NM_059657	172474	NM_059657	pfd-6	Probable prefoldin subunit 6	protein-coding
chrI	7283778	+	23	promoter-TSS (NM_059657)	-40	NM_059657	172474	NM_059657	pfd-6	Probable prefoldin subunit 6	protein-coding
chrI	7297761	-	26	TTS (NM_001025931)	-1847	NM_001136292	172475	NM_059661	F13G3.3	UPF0392 protein F13G3.3	protein-coding
chrI	7299485	-	22	TTS (NM_059662)	-123	NM_001136292	172475	NM_059661	F13G3.3	UPF0392 protein F13G3.3	protein-coding
chrI	7299500	+	36	TTS (NM_059662)	108	NM_001136292	172475	NM_059661	F13G3.3	UPF0392 protein F13G3.3	protein-coding
chrI	7299511	+	25	promoter-TSS (NM_001136292)	97	NM_001136292	172475	NM_059661	F13G3.3	UPF0392 protein F13G3.3	protein-coding
chrI	7314689	-	28	promoter-TSS (NM_001128979)	417	NM_001263542	3565846	NM_001128979	F13G3.10	hypothetical protein	protein-coding
chrI	7344502	+	23	intron (NM_001136303, intron 3 of 5)	1602	NM_059673	172485	NM_059673	glb-18	GLoBin related	protein-coding
chrI	7353897	+	20	promoter-TSS (NM_059680)	-595	NM_059680	184107	NM_059680	scav-6	SCAVenger receptor (CD36 family) related	protein-coding
chrI	7354212	+	21	promoter-TSS (NM_059680)	-280	NM_059680	184107	NM_059680	scav-6	SCAVenger receptor (CD36 family) related	protein-coding
chrI	7378228	+	23	exon (NM_059684, exon 10 of 11)	1097	NM_001136291	172491	NM_059684	unc-15	Paramyosin	protein-coding
chrI	7378982	-	22	exon (NM_059684, exon 8 of 11)	-343	NM_001136291	172491	NM_059684	unc-15	Paramyosin	protein-coding
chrI	7380908	+	20	intron (NM_059684, intron 5 of 10)	-1583	NM_001136291	172491	NM_059684	unc-15	Paramyosin	protein-coding
chrI	7383669	+	20	promoter-TSS (NM_059684)	-589	NM_059684	172491	NM_059684	unc-15	Paramyosin	protein-coding
chrI	7397510	+	29	Intergenic	-1630	NM_059687	172493	NM_059687	sol-1	Suppressor of lurcher protein 1	protein-coding
chrI	7398054	+	24	TTS (NM_059688)	-2174	NM_059687	172493	NM_059687	sol-1	Suppressor of lurcher protein 1	protein-coding
chrI	7407198	-	24	intron (NR_023939, intron 6 of 7)	-2161	NM_059691	172496	NM_059691	C15A11.7	hypothetical protein	protein-coding
chrI	7436523	-	21	intron (NM_001263573, intron 13 of 29)	-3110	NM_001026701	172497	NM_001026700	unc-13	Phorbol ester/diacylglycerol-binding protein unc-13	protein-coding
chrI	7454066	-	27	promoter-TSS (NM_059694)	644	NM_059694	172498	NM_059694	spe-4	Presenilin spe-4	protein-coding
chrI	7454332	-	22	promoter-TSS (NM_059694)	378	NM_059694	172498	NM_059694	spe-4	Presenilin spe-4	protein-coding
chrI	7486768	-	29	promoter-TSS (NM_059699)	732	NM_059699	189059	NM_059699	T28F4.3	Protein-tyrosine-phosphatase	protein-coding
chrI	7494535	+	25	promoter-TSS (NM_059702)	-330	NM_059702	3565863	NM_059702	T28F4.6	hypothetical protein	protein-coding
chrI	7504118	-	22	TTS (NM_001025838)	-1458	NM_059704	182936	NM_059704	C26C6.8	hypothetical protein	protein-coding
chrI	7522082	-	37	promoter-TSS (NM_059707)	124	NM_059707	172505	NM_059707	goa-1	Guanine nucleotide-binding protein G(o) subunit alpha	protein-coding
chrI	7566191	-	22	exon (NM_059714, exon 4 of 6)	-1609	NM_059714	172509	NM_059714	T25G3.4	Probable glycerol-3-phosphate dehydrogenase, mitochondrial	protein-coding
chrI	7625496	+	23	exon (NM_059726, exon 21 of 27)	11229	NM_059726	172520	NM_059726	lrp-1	Low-density lipoprotein receptor-related protein	protein-coding
chrI	7646112	+	22	intron (NM_001263626, intron 12 of 19)	-1894	NR_050268	172523	NM_001263626	rrf-1	RNA-dependent RNA polymerase Family	protein-coding
chrI	7656558	-	29	promoter-TSS (NM_059731)	88	NR_050269	13180945	NR_050269	21ur-14981	ncRNA	ncRNA
chrI	7660793	+	26	Intergenic	-2518	NM_059732	172525	NM_059732	F26A3.4	hypothetical protein	protein-coding
chrI	7662061	+	20	Intergenic	-3786	NM_059732	172525	NM_059732	F26A3.4	hypothetical protein	protein-coding
chrI	7665017	-	41	Intergenic	2708	NM_059733	184954	NM_059733	F26A3.5	hypothetical protein	protein-coding
chrI	7666750	+	63	promoter-TSS (NM_059733)	-975	NM_059733	184954	NM_059733	F26A3.5	hypothetical protein	protein-coding
chrI	7687215	-	31	exon (NM_001083146, exon 7 of 12)	1198	NM_001129050	172529	NM_001026467	lron-9	eLRR (extracellular Leucine-Rich Repeat) ONly	protein-coding
chrI	7748500	-	22	intron (NR_070240, intron 1 of 7)	-6564	NR_070240	13218559	NR_070240	Y43F8B.27	ncRNA	ncRNA
chrI	7753845	-	20	intron (NR_070240, intron 1 of 7)	1933	NM_059750	186556	NM_059750	F58H10.1	hypothetical protein	protein-coding
chrI	7785551	-	24	promoter-TSS (NM_059755).2	-68	NM_059755	172543	NM_059755	D2005.1	hypothetical protein	protein-coding
chrI	7799408	+	23	TTS (NR_050274)	600	NR_050274	13180981	NR_050274	D2005.9	ncRNA	ncRNA
chrI	7799419	+	21	TTS (NR_050274)	611	NR_050274	13180981	NR_050274	D2005.9	ncRNA	ncRNA
chrI	7818447	+	26	intron (NM_059759, intron 13 of 13)	-1127	NM_001136290	7040189	NM_001136290	D2005.7	hypothetical protein	protein-coding
chrI	7818517	+	22	exon (NM_059759, exon 14 of 14)	-1057	NM_001136290	7040189	NM_001136290	D2005.7	hypothetical protein	protein-coding
chrI	7823918	-	23	intron (NM_059760, intron 9 of 14)	-3080	NM_059760	172546	NM_059760	drh-3	Dicer Related Helicase	protein-coding
chrI	7826902	-	22	TTS (NM_059760)	-4619	NM_059761	172547	NM_059761	glna-3	Putative glutaminase 3	protein-coding
chrI	7848647	+	24	intron (NM_001128997, intron 1 of 3)	201	NM_059767	185130	NM_059767	F30F8.5	hypothetical protein	protein-coding
chrI	7856620	+	24	intron (NM_059770, intron 6 of 7)	2778	NM_059771	172554	NM_059771	nud-2	Aspergillus NUclear Division related	protein-coding
chrI	7871487	+	24	TTS (NM_059776)	1465	NM_001026418	172556	NM_001026416	pck-2	Phosphoenolypyruvate CarboxyKinase	protein-coding
chrI	7873930	-	26	exon (NM_059776, exon 5 of 10)	-1581	NM_059776	172557	NM_059776	suro-1	SUPpressor of ROller	protein-coding
chrI	7874275	-	21	intron (NM_059776, intron 4 of 9)	-1236	NM_059776	172557	NM_059776	suro-1	SUPpressor of ROller	protein-coding
chrI	7890541	-	22	TTS (NR_050278)	-136	NR_050278	13181006	NR_050278	F55D12.9	ncRNA	ncRNA
chrI	7913745	+	24	TTS (NM_059783)	187	NM_001263699	3565799	NM_001263699	F55D12.5	hypothetical protein	protein-coding
chrI	7913805	+	39	TTS (NM_059783)	127	NM_001263699	3565799	NM_001263699	F55D12.5	hypothetical protein	protein-coding
chrI	7916994	+	47	intron (NM_059783, intron 2 of 4)	1340	NM_059783	172560	NM_059783	F20G4.2	hypothetical protein	protein-coding
chrI	7936952	-	22	TTS (NM_059787)	-691	NM_059786	172563	NM_059786	T22C1.1	hypothetical protein	protein-coding
chrI	7959438	+	37	TTS (NM_001026462)	734	NM_059794	172572	NM_059794	T22C1.9	hypothetical protein	protein-coding
chrI	7983294	+	22	intron (NM_059798, intron 6 of 20)	3062	NM_059798	172577	NM_059798	H05L14.2	hypothetical protein	protein-coding
chrI	7983772	-	21	exon (NM_059798, exon 7 of 21)	-3540	NM_059798	172577	NM_059798	H05L14.2	hypothetical protein	protein-coding
chrI	7995980	-	28	TTS (NM_059800)	-209	NM_059799	172578	NM_059799	C54G4.5	hypothetical protein	protein-coding
chrI	7996682	+	30	TTS (NM_059799)	911	NM_059799	172578	NM_059799	C54G4.5	hypothetical protein	protein-coding
chrI	8004856	+	21	promoter-TSS (NR_050287)	-674	NR_050287	13181039	NR_050287	C54G4.15	ncRNA	ncRNA
chrI	8007743	+	28	intron (NM_059802, intron 2 of 5)	1098	NM_059802	172580	NM_059802	C54G4.2	hypothetical protein	protein-coding
chrI	8019816	-	30	TTS (NM_001047181)	1033	NM_059805	3565589	NM_059805	C54G4.7	hypothetical protein	protein-coding
chrI	8021394	-	31	promoter-TSS (NM_059804)	532	NM_059804	183813	NM_059804	dod-18	Downstream Of DAF-16 (regulated by DAF-16)	protein-coding
chrI	8032896	+	20	TTS (NM_059810)	1920	NM_059809	172585	NM_059809	aho-3	hypothetical protein	protein-coding
chrI	8033339	+	29	intron (NM_059810, intron 3 of 4)	2352	NM_059810	172586	NM_059810	cdc-48.3	Cell Division Cycle related	protein-coding
chrI	8062688	-	20	intron (NM_059820, intron 47 of 47)	1080	NM_001026225	3565959	NM_001026225	F18C12.4	hypothetical protein	protein-coding
chrI	8075369	+	22	intron (NM_059820, intron 17 of 47)	6297	NM_059820	172593	NM_059820	che-3	Cytoplasmic dynein 2 heavy chain 1	protein-coding
chrI	8089957	-	30	intron (NM_001026224, intron 13 of 21)	5778	NM_059823	172595	NM_059823	F18C12.3	hypothetical protein	protein-coding
chrI	8093149	-	31	intron (NM_059821, intron 19 of 22)	2586	NM_059823	172595	NM_059823	F18C12.3	hypothetical protein	protein-coding
chrI	8093324	-	25	intron (NM_059821, intron 19 of 22)	2411	NM_059823	172595	NM_059823	F18C12.3	hypothetical protein	protein-coding
chrI	8097344	-	26	exon (NM_059823, exon 4 of 7)	-1609	NM_059823	172595	NM_059823	F18C12.3	hypothetical protein	protein-coding
chrI	8097478	+	27	intron (NM_059823, intron 4 of 6)	1743	NM_059823	172595	NM_059823	F18C12.3	hypothetical protein	protein-coding
chrI	8097791	+	35	intron (NM_059823, intron 5 of 6)	2056	NM_059823	172595	NM_059823	F18C12.3	hypothetical protein	protein-coding
chrI	8109817	+	20	TTS (NM_059825)	6216	NM_001025823	172596	NM_001025822	spr-4	Suppressor of presenilin protein 4	protein-coding
chrI	8114199	-	21	intron (NM_001025825, intron 8 of 14)	-4311	NM_001136277	172597	NM_059825	lin-10	Protein lin-10	protein-coding
chrI	8121374	-	25	intron (NR_070240, intron 4 of 7)	2066	NM_059825	172597	NM_059825	lin-10	Protein lin-10	protein-coding
chrI	8126844	+	20	intron (NM_059827, intron 4 of 8)	1042	NM_059827	172598	NM_059827	mau-2	Maternal uncoordinated protein 2	protein-coding
chrI	8166044	+	26	exon (NM_001276532, exon 14 of 23)	5537	NM_001276532	13181077	NM_001276532	T28B8.4	hypothetical protein	protein-coding
chrI	8167907	-	22	intron (NM_001276532, intron 20 of 22)	4808	NM_001026360	3565811	NM_001026360	H31B20.2	hypothetical protein	protein-coding
chrI	8211575	+	31	promoter-TSS (NM_059834)	470	NM_059835	187987	NM_059835	T02E1.6	hypothetical protein	protein-coding
chrI	8216362	+	21	exon (NM_059838, exon 6 of 10)	1670	NM_059838	172604	NM_059837	gla-3	hypothetical protein	protein-coding
chrI	8254548	-	24	promoter-TSS (NM_059847)	-366	NM_001026694	3565961	NM_001026694	fitm-2	FIT family protein fitm-2	protein-coding
chrI	8302687	-	21	intron (NM_001136304, intron 3 of 9)	2794	NR_050301	13181115	NR_050301	F52B5.9	ncRNA	ncRNA
chrI	8327681	+	20	promoter-TSS (NM_001026308)	41	NM_001026308	172616	NM_001026307	cep-1	Transcription factor cep-1	protein-coding
chrI	8344448	+	24	intron (NM_059866, intron 2 of 7)	1567	NM_059866	183193	NM_059866	cyp-36A1	Probable cytochrome P450 CYP36A1	protein-coding
chrI	8352297	+	26	intron (NR_070240, intron 7 of 7)	-1107	NM_059867	184569	NM_059867	tba-5	TuBulin, Alpha	protein-coding
chrI	8382007	-	22	intron (NM_182066, intron 4 of 8)	-2429	NR_050304	13181134	NR_050304	F16D3.8	ncRNA	ncRNA
chrI	8459641	-	27	promoter-TSS (NM_059895)	316	NR_050310	13181157	NR_050310	D1081.15	ncRNA	ncRNA
chrI	8487276	-	24	promoter-TSS (NM_059900)	239	NM_059900	172637	NM_059900	D1081.9	hypothetical protein	protein-coding
chrI	8529359	+	20	promoter-TSS (NM_059909)	-94	NM_059909	172643	NM_059909	K02B12.7	hypothetical protein	protein-coding
chrI	8549675	-	23	TTS (NM_059914)	2956	NM_059913	187437	NM_059913	M04C7.3	hypothetical protein	protein-coding
chrI	8562069	+	22	intron (NM_001129034, intron 3 of 25)	2063	NM_001129035	172646	NM_059914	gon-2	Transient receptor potential channel	protein-coding
chrI	8562071	+	24	intron (NM_001129034, intron 3 of 25)	2061	NM_001129035	172646	NM_059914	gon-2	Transient receptor potential channel	protein-coding
chrI	8579498	+	29	promoter-TSS (NM_001026432)	-38	NM_001026432	172647	NM_059918	rskn-1	Putative ribosomal protein S6 kinase alpha-1	protein-coding
chrI	8579924	+	20	promoter-TSS (NM_001026432)	171	NM_001129032	172647	NM_059918	rskn-1	Putative ribosomal protein S6 kinase alpha-1	protein-coding
chrI	8579932	-	22	promoter-TSS (NM_001026432)	-163	NM_001129032	172647	NM_059918	rskn-1	Putative ribosomal protein S6 kinase alpha-1	protein-coding
chrI	8579933	-	27	promoter-TSS (NM_001026432)	-162	NM_001129032	172647	NM_059918	rskn-1	Putative ribosomal protein S6 kinase alpha-1	protein-coding
chrI	8579974	-	20	promoter-TSS (NM_001026432)	-121	NM_001129032	172647	NM_059918	rskn-1	Putative ribosomal protein S6 kinase alpha-1	protein-coding
chrI	8580783	-	23	promoter-TSS (NM_059918)	670	NM_001026431	172647	NM_059918	rskn-1	Putative ribosomal protein S6 kinase alpha-1	protein-coding
chrI	8582004	-	24	Intergenic	1891	NM_001026431	172647	NM_059918	rskn-1	Putative ribosomal protein S6 kinase alpha-1	protein-coding
chrI	8582205	+	27	Intergenic	-2092	NM_001026431	172647	NM_059918	rskn-1	Putative ribosomal protein S6 kinase alpha-1	protein-coding
chrI	8582281	+	24	Intergenic	-2168	NM_001026431	172647	NM_059918	rskn-1	Putative ribosomal protein S6 kinase alpha-1	protein-coding
chrI	8582420	+	22	Intergenic	-2307	NM_001026431	172647	NM_059918	rskn-1	Putative ribosomal protein S6 kinase alpha-1	protein-coding
chrI	8582631	-	26	Intergenic	2518	NM_001026431	172647	NM_059918	rskn-1	Putative ribosomal protein S6 kinase alpha-1	protein-coding
chrI	8598699	+	23	promoter-TSS (NM_059925)	47	NM_059925	172651	NM_059925	R05D11.4	hypothetical protein	protein-coding
chrI	8617623	-	34	promoter-TSS (NM_001263903)	-229	NM_059934	185717	NM_059934	F43G9.8	hypothetical protein	protein-coding
chrI	8620004	+	21	Intergenic	2610	NM_059934	185717	NM_059934	F43G9.8	hypothetical protein	protein-coding
chrI	8624208	-	20	intron (NM_001129005, intron 15 of 18)	4381	NR_050321	13181212	NR_050321	F43G9.15	ncRNA	ncRNA
chrI	8631083	+	21	promoter-TSS (NM_059936)	95	NM_059936	172659	NM_059936	fer-1	Sperm vesicle fusion protein fer-1	protein-coding
chrI	8637744	+	23	promoter-TSS (NM_059938)	-627	NM_059938	172660	NM_059938	cpn-1	CalPoNin	protein-coding
chrI	8662188	-	27	intron (NM_170903, intron 5 of 7)	-1357	NM_170903	172666	NM_170903	mrt-1	MoRTal germline	protein-coding
chrI	8664347	+	24	promoter-TSS (NM_059945)	-239	NM_059944	172667	NM_059944	syp-3	hypothetical protein	protein-coding
chrI	8692391	-	24	promoter-TSS (NM_059951)	-94	NM_059950	187087	NM_059950	mrps-15	28S ribosomal protein S15, mitochondrial	protein-coding
chrI	8748840	-	21	TTS (NM_059966)	1921	NM_059965	183252	NM_059965	C36B1.9	hypothetical protein	protein-coding
chrI	8749242	+	21	TTS (NM_059966)	2049	NM_059966	172683	NM_059966	gska-3	Glycogen Synthase Kinase Alpha subunit	protein-coding
chrI	8754149	+	23	intron (NM_001025852, intron 8 of 10)	1906	NM_001025853	172684	NM_001025852	imp-1	IntraMembrane Protease (IMPAS) family	protein-coding
chrI	8756957	-	21	intron (NM_059968, intron 2 of 6)	-438	NM_059968	172685	NM_059968	C36B1.11	hypothetical protein	protein-coding
chrI	8763618	+	21	intron (NM_059970, intron 3 of 5)	568	NM_059970	172687	NM_059970	lmn-1	Lamin-1	protein-coding
chrI	8763622	+	21	intron (NM_059970, intron 3 of 5)	572	NM_059970	172687	NM_059970	lmn-1	Lamin-1	protein-coding
chrI	8815746	-	24	TTS (NM_059982)	-433	NM_059983	172693	NM_059983	rps-15	40S ribosomal protein S15	protein-coding
chrI	8833043	-	27	exon (NM_059988, exon 17 of 28)	-5543	NM_059988	172697	NM_059988	ubr-5	UBR E3 ubiquitin ligase homolog	protein-coding
chrI	8833054	-	20	exon (NM_059988, exon 17 of 28)	-5532	NM_059988	172697	NM_059988	ubr-5	UBR E3 ubiquitin ligase homolog	protein-coding
chrI	8835248	-	20	intron (NM_059988, intron 12 of 27)	-3338	NM_059988	172697	NM_059988	ubr-5	UBR E3 ubiquitin ligase homolog	protein-coding
chrI	8843209	-	36	TTS (NM_059990)	-1446	NM_059990	185118	NM_059990	F29D10.2	hypothetical protein	protein-coding
chrI	8848603	-	33	exon (NM_059992, exon 12 of 20)	-2485	NM_059992	172698	NM_059992	hum-1	Heavy chain, Unconventional Myosin	protein-coding
chrI	8871688	+	23	promoter-TSS (NM_059995)	-256	NM_059995	172701	NM_059995	snf-2	Transporter	protein-coding
chrI	8878084	-	20	exon (NM_059996, exon 4 of 52)	-1719	NM_059996	172702	NM_059996	F55H12.3	hypothetical protein	protein-coding
chrI	8927292	+	23	Intergenic	-1457	NM_060003	192065	NM_060003	tsp-15	Tetraspanin-15	protein-coding
chrI	8968807	+	22	intron (NM_060013, intron 4 of 7)	1257	NM_060013	172712	NM_060013	spd-2	Spindle-defective protein 2	protein-coding
chrI	8969200	+	20	exon (NM_060013, exon 4 of 8)	864	NM_060013	172712	NM_060013	spd-2	Spindle-defective protein 2	protein-coding
chrI	8983559	+	20	intron (NM_060016, intron 4 of 10)	2956	NM_060016	172715	NM_060016	fasn-1	Fatty Acid SyNthase	protein-coding
chrI	8998544	-	20	TTS (NM_060020)	-1013	NM_060020	185214	NM_060020	F32H2.6	hypothetical protein	protein-coding
chrI	9005201	+	20	promoter-TSS (NR_050345)	-691	NR_050345	13181336	NR_050345	21ur-14332	ncRNA	ncRNA
chrI	9010487	-	23	exon (NM_001037886, exon 11 of 14)	1786	NM_060022	172719	NM_060022	fcp-1	FCP1 (yeast TFIIF-interacting CTD phosphatase subunit) homolog	protein-coding
chrI	9016062	-	24	promoter-TSS (NM_060024)	358	NM_001026285	3565759	NM_001026285	F36F2.8	hypothetical protein	protein-coding
chrI	9052171	+	23	TTS (NR_050351)	935	NR_050351	13181355	NR_050351	W06D4.9	ncRNA	ncRNA
chrI	9062233	+	22	exon (NM_060035, exon 4 of 9)	907	NM_060035	172727	NM_060035	prmt-7	Protein arginine N-methyltransferase 7	protein-coding
chrI	9120429	-	25	intron (NM_060045, intron 6 of 8)	2088	NR_101597	24105301	NR_101597	ZK858.10	ncRNA	ncRNA
chrI	9134093	+	21	intron (NM_001276534, intron 3 of 5)	1557	NM_001276534	172737	NM_060048	mel-26	Protein maternal effect lethal 26	protein-coding
chrI	9139175	+	28	promoter-TSS (NM_060049)	10	NR_050357	13181382	NR_050357	ZK858.9	ncRNA	ncRNA
chrI	9167988	-	25	promoter-TSS (NM_060057)	468	NM_001026241	172744	NM_060057	pyk-1	Pyruvate kinase	protein-coding
chrI	9180273	-	25	TTS (NR_050359)	-709	NR_050359	13181396	NR_050359	21ur-13519	ncRNA	ncRNA
chrI	9180905	-	20	promoter-TSS (NM_060060)	-77	NR_050359	13181396	NR_050359	21ur-13519	ncRNA	ncRNA
chrI	9181419	-	30	promoter-TSS (NM_060060)	423	NM_060060	184938	NM_060060	F25H5.2	hypothetical protein	protein-coding
chrI	9199860	+	22	promoter-TSS (NM_001030057)	-748	NM_001030057	3565712	NM_001026236	lim-9	LIM domain family	protein-coding
chrI	9264065	-	20	Intergenic	2432	NM_001264112	185381	NM_001264109	F36H2.3	hypothetical protein	protein-coding
chrI	9266637	-	24	intron (NM_060073, intron 14 of 14)	2274	NR_050361	13181412	NR_050361	F14B4.4	ncRNA	ncRNA
chrI	9266756	-	20	intron (NM_060073, intron 14 of 14)	2155	NR_050361	13181412	NR_050361	F14B4.4	ncRNA	ncRNA
chrI	9280528	+	22	TTS (NM_060075)	-1920	NM_001025936	172751	NM_001025935	hxk-1	Hexokinase	protein-coding
chrI	9281094	+	40	TTS (NM_060075)	-2486	NM_001025936	172751	NM_001025935	hxk-1	Hexokinase	protein-coding
chrI	9284969	+	22	intron (NM_060075, intron 3 of 9)	1585	NM_060075	172752	NM_060075	rpoa-2	DNA-directed RNA polymerase	protein-coding
chrI	9301400	+	20	Intergenic	5411	NM_060079	172754	NM_060079	nmat-2	Nicotinamide/nicotinic acid mononucleotide adenylyltransferase 2	protein-coding
chrI	9339049	-	22	intron (NM_001025827, intron 7 of 14)	-2840	NM_001025827	172760	NM_001025827	lin-41	Protein lin-41	protein-coding
chrI	9350126	+	29	promoter-TSS (NM_060088)	-576	NM_060088	187439	NM_060088	M04C9.2	hypothetical protein	protein-coding
chrI	9366715	+	27	TTS (NR_050368)	178	NR_050368	13181449	NR_050368	M04C9.9	ncRNA	ncRNA
chrI	9380738	-	22	promoter-TSS (NR_000170)	-392	NR_050374	13181447	NR_050374	F16A11.8	ncRNA	ncRNA
chrI	9398314	+	34	promoter-TSS (NM_001136293)	77	NM_001136293	172764	NM_060098	F16A11.1	hypothetical protein	protein-coding
chrI	9414774	+	45	intron (NM_001264151, intron 1 of 2)	204	NM_001264151	13181457	NM_001264151	C17E4.20	hypothetical protein	protein-coding
chrI	9414934	-	33	intron (NM_001264151, intron 1 of 2)	-364	NM_001264151	13181457	NM_001264151	C17E4.20	hypothetical protein	protein-coding
chrI	9453026	+	22	Intergenic	-1298	NR_050387	13181474	NR_050387	F46A9.11	ncRNA	ncRNA
chrI	9462670	+	32	Intergenic	-1173	NM_001026297	185828	NM_001026296	twk-29	TWiK family of potassium channels	protein-coding
chrI	9475111	+	20	promoter-TSS (NM_060113)	-340	NM_060113	172774	NM_060113	calm-1	CALMyrin (Calcium and Integrin Binding protein) homolog	protein-coding
chrI	9485385	+	24	intron (NM_060115, intron 5 of 8)	1583	NM_060115	185124	NM_060115	F30A10.4	hypothetical protein	protein-coding
chrI	9498397	+	24	Intergenic	2418	NR_101604	24104509	NR_101604	F30A10.16	ncRNA	ncRNA
chrI	9518835	-	43	promoter-TSS (NM_060128)	-68	NR_050391	13181501	NR_050391	21ur-11854	ncRNA	ncRNA
chrI	9550235	-	24	promoter-TSS (NR_050406)	23	NR_050406	13181524	NR_050406	C36F7.24	ncRNA	ncRNA
chrI	9558570	-	24	TTS (NM_060133)	2560	NR_050410	13181528	NR_050410	C36F7.18	ncRNA	ncRNA
chrI	9577260	-	22	promoter-TSS (NR_050415).2	102	NR_050415	13181538	NR_050415	C36F7.25	ncRNA	ncRNA
chrI	9579699	+	29	intron (NM_060138, intron 3 of 6)	1560	NM_060138	172792	NM_060138	lem-3	LEM domain protein	protein-coding
chrI	9590616	-	23	promoter-TSS (NM_060144)	-1	NM_060144	172796	NM_060144	K07A1.5	hypothetical protein	protein-coding
chrI	9591850	-	33	promoter-TSS (NR_050415).3	404	NR_050415	13181538	NR_050415	C36F7.25	ncRNA	ncRNA
chrI	9613479	+	20	TTS (NM_182030)	1590	NM_060148	172800	NM_060148	K07A1.9	Arginyl-tRNA--protein transferase 1	protein-coding
chrI	9626804	-	21	exon (NM_001026439, exon 4 of 10)	-537	NM_001026439	3565010	NM_001026439	hsr-9	hypothetical protein	protein-coding
chrI	9657574	-	20	promoter-TSS (NM_060166)	-221	NM_060165	182160	NM_060165	lab-1	Long Arms of the Bivalent protein	protein-coding
chrI	9659042	+	33	promoter-TSS (NM_001306366)	-23	NM_001306366	24104154	NM_001306366	C03D6.9	hypothetical protein	protein-coding
chrI	9664931	+	26	promoter-TSS (NM_060167)	-27	NM_060167	172813	NM_060167	npp-14	Nuclear Pore complex Protein	protein-coding
chrI	9665633	+	20	promoter-TSS (NM_060167)	295	NM_001025809	172814	NM_001025808	cel-1	mRNA Capping Enzyme Like	protein-coding
chrI	9676918	+	31	intron (NM_060172, intron 2 of 9)	1571	NM_060172	172816	NM_060172	C04F12.1	hypothetical protein	protein-coding
chrI	9676974	+	25	intron (NM_060172, intron 2 of 9)	1515	NM_060172	172816	NM_060172	C04F12.1	hypothetical protein	protein-coding
chrI	9687748	-	32	intron (NM_060174, intron 7 of 8)	1445	NM_060175	172818	NM_060175	rpl-14	Ribosomal Protein, Large subunit	protein-coding
chrI	9691236	+	34	promoter-TSS (NM_060176)	-688	NM_060176	182226	NM_060176	C04F12.5	hypothetical protein	protein-coding
chrI	9691238	+	32	promoter-TSS (NM_060176)	-690	NM_060176	182226	NM_060176	C04F12.5	hypothetical protein	protein-coding
chrI	9692614	+	20	Intergenic	-2066	NM_060176	182226	NM_060176	C04F12.5	hypothetical protein	protein-coding
chrI	9698974	-	25	promoter-TSS (NR_050420)	-38	NR_050420	13181592	NR_050420	21ur-15375	ncRNA	ncRNA
chrI	9699682	+	25	promoter-TSS (NM_060179)	-136	NM_060179	182228	NM_060179	C04F12.8	hypothetical protein	protein-coding
chrI	9701634	-	21	Intergenic	1434	NR_101606	24104160	NR_101606	C04F12.17	ncRNA	ncRNA
chrI	9704805	+	25	promoter-TSS (NM_001264258)	-146	NM_001264258	13181593	NM_001264258	C04F12.16	hypothetical protein	protein-coding
chrI	9706615	-	27	Intergenic	-1664	NM_001264258	13181593	NM_001264258	C04F12.16	hypothetical protein	protein-coding
chrI	9709251	-	21	TTS (NM_060180)	-649	NR_050421	13181594	NR_050421	C04F12.15	ncRNA	ncRNA
chrI	9711067	+	20	promoter-TSS (NM_060180)	-333	NM_060180	182229	NM_060180	rnh-1.3	RNase H	protein-coding
chrI	9729661	+	23	Intergenic	-1562	NM_001128948	172822	NM_001128948	ocrl-1	OCRL (Lowe's oculocerebrorenal syndrome protein) homolog	protein-coding
chrI	9743121	+	24	intron (NM_060186, intron 4 of 4)	-1844	NM_060188	186863	NM_060188	K02A11.2	hypothetical protein	protein-coding
chrI	9775062	+	20	promoter-TSS (NR_050435)	791	NM_171843	172829	NM_170913	F26E4.7	hypothetical protein	protein-coding
chrI	9780234	-	20	promoter-TSS (NM_060197)	106	NM_060197	184981	NM_060197	gpx-1	Glutathione peroxidase 1	protein-coding
chrI	9787108	+	36	intron (NM_001264283, intron 1 of 2)	260	NM_001264284	172831	NM_001264283	tba-1	TuBulin, Alpha	protein-coding
chrI	9787110	+	20	intron (NM_001264283, intron 1 of 2)	258	NM_001264284	172831	NM_001264283	tba-1	TuBulin, Alpha	protein-coding
chrI	9811515	+	20	promoter-TSS (NM_001047199)	-728	NM_001047199	172834	NM_001047198	ncx-4	Na/Ca eXchangers	protein-coding
chrI	9812909	+	37	TTS (NM_001047199)	666	NM_001047199	172834	NM_001047198	ncx-4	Na/Ca eXchangers	protein-coding
chrI	9847381	+	22	promoter-TSS (NM_060207)	-17	NM_060207	192086	NM_060207	zig-1	2 (Zwei) IG domain protein	protein-coding
chrI	9860169	-	25	promoter-TSS (NM_001264297)	325	NM_001264297	187255	NM_001264297	K10C3.4	hypothetical protein	protein-coding
chrI	9934395	+	27	promoter-TSS (NR_002352)	-155	NR_002352	172847	NM_170914	epg-8	Ectopic P Granules	protein-coding
chrI	9934551	-	36	promoter-TSS (NR_002352)	311	NR_002352	172847	NM_170914	epg-8	Ectopic P Granules	protein-coding
chrI	9949758	+	31	exon (NM_001026469, exon 1 of 6)	659	NM_001026468	172851	NM_001026468	sqv-5	Chondroitin sulfate synthase sqv-5	protein-coding
chrI	9949909	-	21	intron (NM_001313510, intron 1 of 5)	-810	NM_001026468	172851	NM_001026468	sqv-5	Chondroitin sulfate synthase sqv-5	protein-coding
chrI	9952383	+	38	intron (NM_001313510, intron 5 of 5)	3284	NM_001026468	172851	NM_001026468	sqv-5	Chondroitin sulfate synthase sqv-5	protein-coding
chrI	9953048	-	28	TTS (NM_060230)	-2776	NM_060230	172852	NM_060230	T24D1.2	hypothetical protein	protein-coding
chrI	9953453	+	31	TTS (NM_060230)	2371	NM_060230	172852	NM_060230	T24D1.2	hypothetical protein	protein-coding
chrI	9964130	-	32	Intergenic	-1427	NR_050465	13181692	NR_050465	T24D1.6	ncRNA	ncRNA
chrI	9971010	-	24	intron (NM_060235, intron 5 of 6)	-2047	NM_060235	192062	NM_060235	tsp-7	Tetraspanin	protein-coding
chrI	9972105	-	22	exon (NM_060235, exon 3 of 7)	-952	NM_060235	192062	NM_060235	tsp-7	Tetraspanin	protein-coding
chrI	9977097	+	21	promoter-TSS (NM_060236)	-821	NM_060236	172857	NM_060236	T23D8.3	Protein LTV1 homolog	protein-coding
chrI	9979809	-	26	promoter-TSS (NM_060237)	159	NM_060237	172858	NM_060237	eif-3.C	Eukaryotic translation initiation factor 3 subunit C	protein-coding
chrI	9991836	+	22	intron (NM_060242, intron 5 of 8)	-1711	NR_101609	24104929	NR_101609	T23D8.11	ncRNA	ncRNA
chrI	9994012	+	24	TTS (NM_060243)	275	NR_101610	24104930	NR_101610	T23D8.12	ncRNA	ncRNA
chrI	10017652	-	22	intron (NM_060245, intron 6 of 7)	-884	NM_060245	172863	NM_060245	fog-3	Feminization Of Germline	protein-coding
chrI	10038599	+	20	promoter-TSS (NR_050474)	-770	NR_050474	13181718	NR_050474	F10G8.12	ncRNA	ncRNA
chrI	10064436	-	26	Intergenic	2093	NR_050476	13181723	NR_050476	Y106G6C.1	ncRNA	ncRNA
chrI	10066311	+	24	promoter-TSS (NR_050477)	-471	NR_050477	13181724	NR_050477	B0379.8	ncRNA	ncRNA
chrI	10070527	+	22	TTS (NM_060255)	1198	NM_060255	181943	NM_060255	B0379.2	hypothetical protein	protein-coding
chrI	10076580	-	20	intron (NM_001264363, intron 3 of 5)	-1582	NR_050478	172872	NM_001264363	B0379.1	hypothetical protein	protein-coding
chrI	10076593	+	27	intron (NM_001264363, intron 3 of 5)	1595	NR_050478	172872	NM_001264363	B0379.1	hypothetical protein	protein-coding
chrI	10076916	-	20	intron (NM_001264363, intron 3 of 5)	-1918	NR_050478	172872	NM_001264363	B0379.1	hypothetical protein	protein-coding
chrI	10105209	+	22	Intergenic	1682	NR_101613	24104131	NR_101613	B0379.13	ncRNA	ncRNA
chrI	10106090	+	21	Intergenic	2563	NR_101613	24104131	NR_101613	B0379.13	ncRNA	ncRNA
chrI	10106659	+	27	Intergenic	2330	NM_060264	190915	NM_060264	Y106G6D.1	hypothetical protein	protein-coding
chrI	10123839	+	24	intron (NM_060270, intron 1 of 7)	1330	NM_060270	172878	NM_060270	Y106G6D.7	hypothetical protein	protein-coding
chrI	10124599	+	20	intron (NM_060270, intron 1 of 7)	2090	NM_060270	172878	NM_060270	Y106G6D.7	hypothetical protein	protein-coding
chrI	10158607	+	29	promoter-TSS (NM_001026221)	-389	NM_001026221	3565653	NM_001026221	F16C3.4	hypothetical protein	protein-coding
chrI	10162111	-	20	promoter-TSS (NM_060274)	245	NM_060273	182875	NM_060273	tag-72	mRNA cap guanine-N7 methyltransferase	protein-coding
chrI	10184871	-	20	promoter-TSS (NM_060282)	-565	NM_060281	172885	NM_060281	clec-87	C-type lectin domain-containing protein 87	protein-coding
chrI	10197127	+	23	promoter-TSS (NM_060287)	-147	NM_001264397	172889	NM_001264397	aha-1	Aryl hydrocarbon receptor nuclear translocator homolog	protein-coding
chrI	10199243	+	22	exon (NM_060288, exon 4 of 7)	1187	NM_060288	190919	NM_060288	Y106G6E.1	hypothetical protein	protein-coding
chrI	10200497	-	29	promoter-TSS (NM_060288)	67	NM_060288	190919	NM_060288	Y106G6E.1	hypothetical protein	protein-coding
chrI	10200649	+	23	promoter-TSS (NM_060288)	-219	NM_060288	190919	NM_060288	Y106G6E.1	hypothetical protein	protein-coding
chrI	10201032	+	24	promoter-TSS (NM_060288)	-602	NM_060288	190919	NM_060288	Y106G6E.1	hypothetical protein	protein-coding
chrI	10217547	+	33	Intergenic	5221	NM_060291	190922	NM_060291	Y106G6E.4	Probable 5-formyltetrahydrofolate cyclo-ligase	protein-coding
chrI	10259890	+	24	intron (NM_060296, intron 3 of 12)	1603	NR_050489	13181778	NR_050489	ZC247.6	ncRNA	ncRNA
chrI	10259943	-	24	intron (NM_060296, intron 3 of 12)	-1550	NR_050489	13181778	NR_050489	ZC247.6	ncRNA	ncRNA
chrI	10325746	+	33	intron (NM_060300, intron 8 of 13)	2002	NM_060300	172898	NM_060300	Y106G6G.2	hypothetical protein	protein-coding
chrI	10328636	+	22	promoter-TSS (NM_060306)	-392	NM_060306	172900	NM_060306	Y106G6G.1	hypothetical protein	protein-coding
chrI	10349877	-	30	promoter-TSS (NM_060313)	567	NM_060313	172907	NM_060313	ZC434.8	Probable arginine kinase ZC434.8	protein-coding
chrI	10357344	+	30	intron (NM_001264427, intron 4 of 14)	1042	NM_001264429	172908	NM_001026680	ZC434.9	hypothetical protein	protein-coding
chrI	10374118	+	22	promoter-TSS (NM_060316)	-25	NR_050493	13181808	NR_050493	21ur-14951	ncRNA	ncRNA
chrI	10385100	+	30	promoter-TSS (NM_001129007)	-887	NM_001129007	6418592	NM_001129007	maf-1	MAF (MusculoAponeurotic Fibrosarcoma) transcription factor homolog	protein-coding
chrI	10405741	+	20	promoter-TSS (NR_050500)	-379	NR_050500	13181822	NR_050500	F25D7.8	ncRNA	ncRNA
chrI	10406268	+	20	TTS (NR_050500)	148	NR_050500	13181822	NR_050500	F25D7.8	ncRNA	ncRNA
chrI	10424470	+	27	intron (NM_060324, intron 11 of 15)	-2621	NM_001264443	172918	NM_001264443	maph-1.2	Microtubule-Associated Protein Homolog	protein-coding
chrI	10425277	+	26	intron (NM_060324, intron 9 of 15)	-3428	NM_001264443	172918	NM_001264443	maph-1.2	Microtubule-Associated Protein Homolog	protein-coding
chrI	10443362	-	29	TTS (NM_060330)	-174	NM_060329	172922	NM_060329	Y106G6H.5	hypothetical protein	protein-coding
chrI	10449786	-	28	intron (NM_060331, intron 12 of 16)	2387	NM_060332	190926	NM_060332	Y106G6H.8	hypothetical protein	protein-coding
[truncated: 7,366 more rows]

## Sheet: Supp Table 3 mixed stage 4mC
Chr	Location	Strand	Peak Score	Annotation	Distance to TSS	Nearest PromoterID	Entrez ID	Nearest Refseq	Gene Name	Gene Description	Gene Type
[truncated: 169,497 more rows]

[truncated: 2 more sheets: Supp Table 4 mixed stage 6mA, Supp Table 5 shared 4mC sites]
